# Supplementary material for: RGC-32 Acts as a Hub to Regulate the Transcriptomic Changes Associated With Astrocyte Development and Reactive Astrocytosis
Source: Front Immunol. 2021 Jul 29;12:705308. doi: 10.3389/fimmu.2021.705308 (PMC8358671; doi:10.3389/fimmu.2021.705308)
Supplement: Supplementary file 1 [file DataSheet_1.zip]

Archive with 10 entries (10 files):
- Supplementary Data.xlsx
- Supplementary File 1.xlsx
- Supplementary File 2.xlsx
- Supplementary File 3.xlsx
- Supplementary File 4.xlsx
- Supplementary File 5.xlsx
- Supplementary File 6.xlsx
- Supplementary File 7.xlsx
- Supplementary File 8.xlsx
- Supplementary table + figure.docx
