# Supplementary material for: RGC-32 Acts as a Hub to Regulate the Transcriptomic Changes Associated With Astrocyte Development and Reactive Astrocytosis
Source: Front Immunol. 2021 Jul 29;12:705308. doi: 10.3389/fimmu.2021.705308 (PMC8358671; doi:10.3389/fimmu.2021.705308)
Supplement: Supplementary file 1 [file DataSheet_1.zip › Supplementary Data.xlsx]

## Sheet: Genes up-regulated only in WT
source	term_name	term_id	adjusted_p_value	negative_log10_of_adjusted_p_value	term_size	query_size	intersection_size	effective_domain_size	intersections
GO:MF	protein binding	GO:0005515	1.21094e-06	5.91688	10266	202	140	21091	FGF21,IL11,ELN,IFI27L2B,GPR158,FIBCD1,ANGPT4,TCIM,MYMK,TRPV6,CALCA,RGCC,IL1RL1,COL5A3,CSDC2,NPAS4,MYH11,RASGRP1,PAPPA2,FLT1,TNFRSF25,MASP1,LSP1,KCNJ4,TNR,ZFHX3,CRMP1,VGF,PKD1,SYNE2,MEGF11,HTRA3,TANC1,TENM4,CHAC1,SSH1,MAP1B,TULP4,SGCD,TRPM4,SHF,FKBP5,ZBED6,CBL,MRVI1,SH3YL1,BACH2,ENC1,ACACA,KIRREL,SNX30,FLNA,MDGA1,CELSR2,DOCK5,PTPRM,NBEAL1,MAST4,CAD,TREM1,MFGE8,FMNL3,IQGAP1,NAV2,FASN,NBEA,ARHGEF19,…
GO:MF	calcium ion binding	GO:0005509	0.0120099	1.92046	717	202	20	21091	MATN3,RASGRP1,MASP1,TRPM4,CBL,CELSR2,IQGAP1,SLIT2,SPOCK3,TBC1D8B,ADGRL3,PCDHGC5,RHBDL3,ITPR3,FAT1,DST,NIN,CRELD2,BMP1,ADGRE5
GO:BP	system development	GO:0048731	2.07e-08	7.68389	4897	204	91	21354	FGF21,ELN,ANGPT4,MATN3,TCIM,MYMK,RGCC,ZFP750,ATP8B1,TEX15,NPAS4,MYH11,RASGRP1,PAPPA2,FLT1,TNR,ZFHX3,TMEM132E,CRMP1,VGF,PKD1,COL4A4,SYNE2,MEGF11,TENM4,CHAC1,MAP1B,TENM3,SGCD,FRY,TRPM4,ZBED6,CBL,IL17RD,CTLA2A,ENC1,FLNA,MDGA1,CELSR2,PTPRM,CAD,MFGE8,FMNL3,IQGAP1,NAV2,FASN,TRIP11,IGFBP5,PLXNA1,GORAB,PRAG1,LUZP1,PRKCA,GFRA2,ANK3,SLIT2,NFATC1,ADGRL3,IRF2BPL,GAB2,MEGF10,MIB1,APAF1,FOSL2,EPHA7,HIVEP3,ACSL…
GO:BP	multicellular organism development	GO:0007275	4.09e-08	7.38779	5474	204	97	21354	FGF21,ELN,ANGPT4,MATN3,TCIM,MYMK,CALCA,RGCC,ZFP750,ATP8B1,TEX15,NPAS4,MYH11,RASGRP1,PAPPA2,FLT1,TNR,ZFHX3,TMEM132E,CRMP1,VGF,PKD1,COL4A4,SYNE2,MEGF11,TENM4,MN1,CHAC1,MAP1B,TENM3,SGCD,FRY,TRPM4,ZBED6,CBL,IL17RD,CTLA2A,ENC1,FLNA,MDGA1,CELSR2,PTPRM,CAD,MFGE8,FMNL3,IQGAP1,NAV2,FASN,TRIP11,IGFBP5,PLXNA1,GORAB,PRAG1,LUZP1,PRKCA,GFRA2,ANK3,SLIT2,NFATC1,ADGRL3,IRF2BPL,GAB2,MEGF10,ADCYAP1R1,MIB1,APAF1,FOS…
GO:BP	anatomical structure development	GO:0048856	1.32e-07	6.88049	6028	204	102	21354	FGF21,ELN,ANGPT4,MATN3,TCIM,MYMK,CALCA,RGCC,ZFP750,ATP8B1,TEX15,NPAS4,MYH11,RASGRP1,PAPPA2,FLT1,TNR,ZFHX3,TMEM132E,CRMP1,VGF,PKD1,COL4A4,SYNE2,MEGF11,TANC1,TENM4,MN1,CHAC1,SSH1,MAP1B,TENM3,SGCD,FRY,TRPM4,ZBED6,CBL,IL17RD,CTLA2A,ENC1,FLNA,MDGA1,CELSR2,DOCK5,PTPRM,CAD,MFGE8,FMNL3,IQGAP1,NAV2,FASN,TRIP11,IGFBP5,PLXNA1,GORAB,SH3KBP1,PRAG1,LUZP1,PRKCA,GFRA2,ANK3,SLIT2,NFATC1,ADGRL3,IRF2BPL,GAB2,MEGF10…
GO:BP	developmental process	GO:0032502	8.94e-07	6.04865	6586	204	106	21354	FGF21,ELN,ANGPT4,MATN3,TCIM,MYMK,CALCA,RGCC,ZFP750,ATP8B1,TEX15,NPAS4,MYH11,RASGRP1,PAPPA2,FLT1,TNR,ZFHX3,TMEM132E,CRMP1,VGF,PKD1,COL4A4,SYNE2,MEGF11,TANC1,TENM4,MN1,CHAC1,SSH1,MAP1B,ELK4,TENM3,SGCD,FRY,TRPM4,ZBED6,CBL,IL17RD,CTLA2A,ENC1,FLNA,MDGA1,CELSR2,DOCK5,PTPRM,CAD,MFGE8,FMNL3,IQGAP1,NAV2,FASN,TRIP11,IGFBP5,PLXNA1,GORAB,SH3KBP1,PRAG1,ELF4,LUZP1,PRKCA,GFRA2,ANK3,SLIT2,NFATC1,ADGRL3,IRF2BPL,G…
GO:BP	cell adhesion	GO:0007155	3.59038e-05	4.44486	1377	204	37	21354	FIBCD1,RGCC,COL5A3,RASGRP1,TNR,PKD1,MEGF11,TENM4,TENM3,MPZL3,KIRREL,FLNA,MDGA1,CELSR2,DOCK5,PTPRM,MFGE8,IQGAP1,MAGI1,PLXNA1,PRKCA,ANK3,SLIT2,ADGRL3,PCDHGC5,MEGF10,EPHA7,IGSF9B,NF1,ITGB1,FAT1,NCAM2,DST,ZYX,EPHA4,PTK2,RIN2
GO:BP	biological adhesion	GO:0022610	4.51183e-05	4.34565	1389	204	37	21354	FIBCD1,RGCC,COL5A3,RASGRP1,TNR,PKD1,MEGF11,TENM4,TENM3,MPZL3,KIRREL,FLNA,MDGA1,CELSR2,DOCK5,PTPRM,MFGE8,IQGAP1,MAGI1,PLXNA1,PRKCA,ANK3,SLIT2,ADGRL3,PCDHGC5,MEGF10,EPHA7,IGSF9B,NF1,ITGB1,FAT1,NCAM2,DST,ZYX,EPHA4,PTK2,RIN2
GO:BP	anatomical structure morphogenesis	GO:0009653	5.51651e-05	4.25834	2730	204	56	21354	FGF21,ELN,ANGPT4,MYMK,RGCC,ATP8B1,PAPPA2,FLT1,TNR,CRMP1,PKD1,MEGF11,TANC1,TENM4,SSH1,MAP1B,TENM3,SGCD,FRY,FLNA,CELSR2,DOCK5,PTPRM,MFGE8,FMNL3,IQGAP1,TRIP11,IGFBP5,PLXNA1,GORAB,SH3KBP1,PRAG1,LUZP1,PRKCA,ANK3,SLIT2,MIB1,APAF1,EPHA7,SH3GLB1,AGO2,ADARB1,SMURF1,RUNX2,HIPK2,NF1,ITGB1,FAT1,FOXP1,DST,NIN,MAP3K20,EPHA4,TRIO,PTK2,RIN2
GO:BP	nervous system development	GO:0007399	0.000145526	3.83706	2430	204	51	21354	ATP8B1,NPAS4,TNR,ZFHX3,TMEM132E,CRMP1,PKD1,SYNE2,TENM4,CHAC1,MAP1B,FRY,ENC1,FLNA,MDGA1,CELSR2,PTPRM,IQGAP1,NAV2,TRIP11,PLXNA1,GORAB,PRAG1,LUZP1,GFRA2,ANK3,SLIT2,ADGRL3,IRF2BPL,MIB1,APAF1,EPHA7,ACSL4,SH3GLB1,ADARB1,SMURF1,REST,RUNX2,B3GNT5,IGSF9B,HIPK2,NF1,ITGB1,NCAM2,FOXP1,DST,MARVELD1,NIN,EPHA4,TRIO,PTK2
GO:BP	neurogenesis	GO:0022008	0.000354771	3.45005	1776	204	41	21354	ATP8B1,TNR,ZFHX3,TMEM132E,CRMP1,SYNE2,TENM4,CHAC1,MAP1B,FRY,ENC1,FLNA,MDGA1,CELSR2,PTPRM,IQGAP1,NAV2,TRIP11,PLXNA1,PRAG1,ANK3,SLIT2,ADGRL3,MIB1,EPHA7,ACSL4,SH3GLB1,ADARB1,SMURF1,REST,RUNX2,HIPK2,NF1,ITGB1,NCAM2,FOXP1,DST,NIN,EPHA4,TRIO,PTK2
GO:BP	cell differentiation	GO:0030154	0.000602026	3.22038	4404	204	74	21354	FGF21,MYMK,CALCA,RGCC,ZFP750,ATP8B1,TEX15,NPAS4,MYH11,RASGRP1,TNR,ZFHX3,TMEM132E,CRMP1,SYNE2,TANC1,TENM4,CHAC1,MAP1B,ELK4,SGCD,FRY,TRPM4,ZBED6,IL17RD,CTLA2A,ENC1,FLNA,MDGA1,CELSR2,DOCK5,PTPRM,IQGAP1,NAV2,FASN,TRIP11,IGFBP5,PLXNA1,PRAG1,ELF4,ANK3,SLIT2,NFATC1,ADGRL3,GAB2,MEGF10,ADCYAP1R1,MIB1,APAF1,FOSL2,EPHA7,HIVEP3,ACSL4,SH3GLB1,AGO2,ADARB1,SMURF1,SREBF1,REST,RUNX2,HIPK2,NF1,ITGB1,FAT1,NCAM2,ABH…
GO:BP	multicellular organismal process	GO:0032501	0.000621268	3.20672	8531	204	118	21354	FGF21,ELN,ANGPT4,MATN3,TCIM,MYMK,CALCA,RGCC,ZFP750,IL1RL1,ATP8B1,TEX15,NPAS4,MYH11,RASGRP1,PAPPA2,FLT1,TNR,ZFHX3,TMEM132E,CRMP1,VGF,PKD1,COL4A4,SYNE2,MEGF11,TANC1,TENM4,MN1,CHAC1,SSH1,MAP1B,TENM3,SGCD,FRY,SPACA6,TRPM4,ZBED6,CBL,IL17RD,MRVI1,CTLA2A,ENC1,ACACA,MPZL3,KIRREL,FLNA,MDGA1,SLC26A2,CELSR2,DOCK5,PTPRM,CAD,MFGE8,FMNL3,IQGAP1,PDE8B,NAV2,FASN,TRIP11,IGFBP5,PLXNA1,GORAB,PRAG1,LUZP1,PRKCA,GFRA2…
GO:BP	neuron differentiation	GO:0030182	0.000644261	3.19094	1474	204	36	21354	ATP8B1,TNR,ZFHX3,TMEM132E,CRMP1,TENM4,MAP1B,FRY,ENC1,FLNA,CELSR2,PTPRM,IQGAP1,TRIP11,PLXNA1,PRAG1,ANK3,SLIT2,MIB1,EPHA7,ACSL4,SH3GLB1,ADARB1,SMURF1,REST,RUNX2,HIPK2,NF1,ITGB1,NCAM2,FOXP1,DST,NIN,EPHA4,TRIO,PTK2
GO:BP	cell migration	GO:0016477	0.000970103	3.01318	1499	204	36	21354	FGF21,ANGPT4,CALCA,RGCC,FLT1,TNR,CRMP1,SYNE2,SSH1,TRPM4,FLNA,MDGA1,CELSR2,DOCK5,PTPRM,TREM1,FMNL3,IQGAP1,IGFBP5,PLXNA1,SH3KBP1,PRAG1,PRKCA,SLIT2,ADGRL3,MEGF10,AGO2,ADARB1,NF1,ITGB1,ABHD2,FOXP1,CDC42BPA,EPHA4,PTK2,RIN2
GO:BP	generation of neurons	GO:0048699	0.000972847	3.01196	1635	204	38	21354	ATP8B1,TNR,ZFHX3,TMEM132E,CRMP1,TENM4,MAP1B,FRY,ENC1,FLNA,MDGA1,CELSR2,PTPRM,IQGAP1,TRIP11,PLXNA1,PRAG1,ANK3,SLIT2,ADGRL3,MIB1,EPHA7,ACSL4,SH3GLB1,ADARB1,SMURF1,REST,RUNX2,HIPK2,NF1,ITGB1,NCAM2,FOXP1,DST,NIN,EPHA4,TRIO,PTK2
GO:BP	cellular developmental process	GO:0048869	0.00125509	2.90132	4483	204	74	21354	FGF21,MYMK,CALCA,RGCC,ZFP750,ATP8B1,TEX15,NPAS4,MYH11,RASGRP1,TNR,ZFHX3,TMEM132E,CRMP1,SYNE2,TANC1,TENM4,CHAC1,MAP1B,ELK4,SGCD,FRY,TRPM4,ZBED6,IL17RD,CTLA2A,ENC1,FLNA,MDGA1,CELSR2,DOCK5,PTPRM,IQGAP1,NAV2,FASN,TRIP11,IGFBP5,PLXNA1,PRAG1,ELF4,ANK3,SLIT2,NFATC1,ADGRL3,GAB2,MEGF10,ADCYAP1R1,MIB1,APAF1,FOSL2,EPHA7,HIVEP3,ACSL4,SH3GLB1,AGO2,ADARB1,SMURF1,SREBF1,REST,RUNX2,HIPK2,NF1,ITGB1,FAT1,NCAM2,ABH…
GO:BP	movement of cell or subcellular component	GO:0006928	0.00142573	2.84596	2087	204	44	21354	FGF21,ANGPT4,CALCA,RGCC,RASGRP1,FLT1,TNR,CRMP1,SYNE2,SSH1,MAP1B,SGCD,TRPM4,FLNA,MDGA1,CELSR2,DOCK5,PTPRM,TREM1,FMNL3,IQGAP1,IGFBP5,PLXNA1,SH3KBP1,PRAG1,PRKCA,ANK3,SLIT2,ADGRL3,MEGF10,EPHA7,AGO2,ADARB1,DYNC1H1,NF1,ITGB1,ABHD2,FOXP1,DST,CDC42BPA,EPHA4,TRIO,PTK2,RIN2
GO:BP	neuron development	GO:0048666	0.0019743	2.70459	1212	204	31	21354	ATP8B1,TNR,TMEM132E,CRMP1,TENM4,MAP1B,FRY,ENC1,FLNA,CELSR2,PTPRM,IQGAP1,TRIP11,PLXNA1,PRAG1,ANK3,SLIT2,EPHA7,ACSL4,SH3GLB1,ADARB1,SMURF1,NF1,ITGB1,NCAM2,FOXP1,DST,NIN,EPHA4,TRIO,PTK2
GO:BP	localization	GO:0051179	0.00257955	2.58846	6190	204	92	21354	FGF21,IL11,GPR158,ANGPT4,TRPV6,CALCA,RGCC,FXYD6,ATP8B1,TEX15,RASGRP1,FLT1,KCNJ4,TNR,CRMP1,VGF,SLC16A12,PKD1,TMEM37,SYNE2,SSH1,MAP1B,SGCD,TRPM4,ZBED6,CBL,ICE1,BACH2,SNX30,FLNA,MDGA1,SLC26A2,CELSR2,SLC41A2,DOCK5,PTPRM,NBEAL1,MRC2,HEATR5A,CAD,GRIA2,SLC39A10,TREM1,MFGE8,FMNL3,IQGAP1,PDE8B,NBEA,TRIP11,IGFBP5,PLXNA1,SH3KBP1,PRAG1,PRKCA,ANK3,SLIT2,TBC1D8B,PLD1,ADGRL3,SLC7A7,ATP10A,MEGF10,ADCYAP1R1,DDI2,…
GO:BP	animal organ development	GO:0048513	0.00260763	2.58375	3628	204	63	21354	FGF21,ELN,MATN3,TCIM,MYMK,RGCC,ZFP750,ATP8B1,TEX15,MYH11,RASGRP1,PAPPA2,TNR,ZFHX3,TMEM132E,VGF,PKD1,COL4A4,SYNE2,MEGF11,TENM4,TENM3,SGCD,TRPM4,ZBED6,CBL,IL17RD,CTLA2A,FLNA,MDGA1,CELSR2,PTPRM,CAD,IQGAP1,NAV2,FASN,TRIP11,IGFBP5,PLXNA1,GORAB,LUZP1,SLIT2,ADGRL3,GAB2,MEGF10,MIB1,APAF1,FOSL2,EPHA7,HIVEP3,ADARB1,SREBF1,REST,RUNX2,B3GNT5,HIPK2,NF1,ITGB1,FAT1,FOXP1,NIN,EPHA4,BMP1
GO:BP	locomotion	GO:0040011	0.00269373	2.56965	1845	204	40	21354	FGF21,ANGPT4,CALCA,RGCC,FLT1,LSP1,TNR,CRMP1,SYNE2,SSH1,TRPM4,FLNA,MDGA1,CELSR2,DOCK5,PTPRM,TREM1,FMNL3,IQGAP1,IGFBP5,PLXNA1,SH3KBP1,PRAG1,PRKCA,ANK3,SLIT2,ADGRL3,MEGF10,EPHA7,AGO2,ADARB1,NF1,ITGB1,ABHD2,FOXP1,CDC42BPA,EPHA4,TRIO,PTK2,RIN2
GO:BP	cell morphogenesis	GO:0000902	0.00414805	2.38216	1062	204	28	21354	TNR,CRMP1,SSH1,MAP1B,FRY,FLNA,CELSR2,DOCK5,PTPRM,FMNL3,IQGAP1,PLXNA1,SH3KBP1,PRAG1,ANK3,SLIT2,EPHA7,SH3GLB1,ADARB1,SMURF1,ITGB1,FAT1,FOXP1,DST,NIN,EPHA4,TRIO,PTK2
GO:BP	neuron projection development	GO:0031175	0.00507274	2.29476	1073	204	28	21354	TNR,CRMP1,MAP1B,FRY,ENC1,FLNA,CELSR2,PTPRM,IQGAP1,TRIP11,PLXNA1,PRAG1,ANK3,SLIT2,EPHA7,ACSL4,SH3GLB1,ADARB1,SMURF1,NF1,ITGB1,NCAM2,FOXP1,DST,NIN,EPHA4,TRIO,PTK2
GO:BP	axon development	GO:0061564	0.00555307	2.25547	497	204	18	21354	TNR,CRMP1,MAP1B,FLNA,PTPRM,PLXNA1,ANK3,SLIT2,EPHA7,ADARB1,ITGB1,NCAM2,FOXP1,DST,NIN,EPHA4,TRIO,PTK2
GO:BP	regulation of anatomical structure morphogenesis	GO:0022603	0.00688736	2.16195	964	204	26	21354	ANGPT4,RGCC,FLT1,TNR,TENM4,MAP1B,FLNA,DOCK5,PTPRM,FMNL3,PLXNA1,SH3KBP1,PRAG1,PRKCA,SLIT2,EPHA7,SH3GLB1,AGO2,SMURF1,RUNX2,HIPK2,NF1,ITGB1,NIN,EPHA4,PTK2
GO:BP	regulation of multicellular organismal process	GO:0051239	0.00867617	2.06167	2773	204	51	21354	FGF21,ANGPT4,TCIM,MYMK,CALCA,RGCC,ZFP750,IL1RL1,RASGRP1,FLT1,TNR,TENM4,SSH1,MAP1B,TRPM4,IL17RD,MRVI1,CTLA2A,FLNA,MDGA1,DOCK5,PTPRM,IQGAP1,IGFBP5,PLXNA1,PRKCA,SLIT2,ADGRL3,EPHA7,SH3GLB1,NPR3,AGO2,SMURF1,SREBF1,REST,RUNX2,LNPEP,IGSF9B,HIPK2,DYNC1H1,NF1,ITGB1,OTUD7B,FOXP1,FGFBP3,GATM,NIN,EPHA4,BMP1,PTK2,RIN2
GO:BP	regulation of localization	GO:0032879	0.0094877	2.02284	2861	204	52	21354	FGF21,IL11,ANGPT4,RGCC,FXYD6,ATP8B1,TEX15,FLT1,KCNJ4,CRMP1,TMEM37,SYNE2,SSH1,MAP1B,TRPM4,ZBED6,CBL,ICE1,FLNA,CELSR2,DOCK5,PTPRM,MFGE8,IQGAP1,PDE8B,IGFBP5,PLXNA1,PRAG1,PRKCA,ANK3,SLIT2,PLD1,ADCYAP1R1,DDI2,MIB1,ITPR3,ACSL4,SH3GLB1,AGO2,ADARB1,SREBF1,REST,TTC39B,DYNC1H1,NF1,ITGB1,OTUD7B,ABHD2,FOXP1,PLK3,PTK2,RIN2
GO:BP	cell motility	GO:0048870	0.00998169	2.0008	1655	204	36	21354	FGF21,ANGPT4,CALCA,RGCC,FLT1,TNR,CRMP1,SYNE2,SSH1,TRPM4,FLNA,MDGA1,CELSR2,DOCK5,PTPRM,TREM1,FMNL3,IQGAP1,IGFBP5,PLXNA1,SH3KBP1,PRAG1,PRKCA,SLIT2,ADGRL3,MEGF10,AGO2,ADARB1,NF1,ITGB1,ABHD2,FOXP1,CDC42BPA,EPHA4,PTK2,RIN2
GO:BP	localization of cell	GO:0051674	0.00998169	2.0008	1655	204	36	21354	FGF21,ANGPT4,CALCA,RGCC,FLT1,TNR,CRMP1,SYNE2,SSH1,TRPM4,FLNA,MDGA1,CELSR2,DOCK5,PTPRM,TREM1,FMNL3,IQGAP1,IGFBP5,PLXNA1,SH3KBP1,PRAG1,PRKCA,SLIT2,ADGRL3,MEGF10,AGO2,ADARB1,NF1,ITGB1,ABHD2,FOXP1,CDC42BPA,EPHA4,PTK2,RIN2
GO:BP	plasma membrane bounded cell projection organization	GO:0120036	0.015639	1.80579	1546	204	34	21354	ATP8B1,TNR,CRMP1,SYNE2,TANC1,MAP1B,FRY,SH3YL1,ENC1,FLNA,CELSR2,PTPRM,IQGAP1,TRIP11,PLXNA1,GORAB,PRAG1,ANK3,SLIT2,PLD1,EPHA7,ACSL4,SH3GLB1,ADARB1,SMURF1,NF1,ITGB1,NCAM2,FOXP1,DST,NIN,EPHA4,TRIO,PTK2
GO:BP	negative regulation of biological process	GO:0048519	0.0179615	1.74566	5611	204	83	21354	FGF21,IL11,ANGPT4,TCIM,CALCA,RGCC,ZFP750,IL1RL1,CSDC2,ATP8B1,SERPINB2,FLT1,TNR,ZFHX3,CRMP1,PKD1,HTRA3,MN1,CHAC1,SSH1,MAP1B,ELK4,FRY,TRPM4,ZBED6,CBL,IL17RD,MRVI1,BACH2,CTLA2A,ENC1,KIRREL,FLNA,MDGA1,DOCK5,PTPRM,SLC39A10,IQGAP1,PDE8B,IGFBP5,PLXNA1,PRAG1,PRKCA,EME1,GFRA2,ANK3,SLIT2,SPOCK3,NFATC1,IRF2BPL,ADCYAP1R1,DDI2,MIB1,HSP90B1,ITPR3,EPHA7,ACSL4,NPR3,AGO2,ADARB1,SMURF1,SREBF1,REST,AGO3,RUNX2,LNPEP…
GO:BP	neuron projection morphogenesis	GO:0048812	0.0214983	1.6676	660	204	20	21354	TNR,CRMP1,MAP1B,CELSR2,PTPRM,IQGAP1,PLXNA1,ANK3,SLIT2,EPHA7,SH3GLB1,ADARB1,SMURF1,ITGB1,FOXP1,DST,NIN,EPHA4,TRIO,PTK2
GO:BP	negative regulation of cellular process	GO:0048523	0.0264577	1.57745	5115	204	77	21354	FGF21,IL11,ANGPT4,TCIM,CALCA,RGCC,ZFP750,IL1RL1,ATP8B1,SERPINB2,FLT1,TNR,ZFHX3,CRMP1,PKD1,HTRA3,MN1,CHAC1,SSH1,MAP1B,ELK4,FRY,TRPM4,ZBED6,CBL,IL17RD,BACH2,CTLA2A,ENC1,KIRREL,FLNA,MDGA1,PTPRM,SLC39A10,IQGAP1,PDE8B,IGFBP5,PLXNA1,PRAG1,PRKCA,EME1,GFRA2,ANK3,SLIT2,SPOCK3,NFATC1,IRF2BPL,ADCYAP1R1,DDI2,MIB1,HSP90B1,ITPR3,EPHA7,ACSL4,NPR3,AGO2,ADARB1,SMURF1,SREBF1,REST,AGO3,RUNX2,HIPK2,NF1,ITGB1,CSRNP2,…
GO:BP	supramolecular fiber organization	GO:0097435	0.026998	1.56867	729	204	21	21354	ELN,RGCC,MYH11,CRMP1,SSH1,MAP1B,KIRREL,FLNA,SH3KBP1,SLIT2,HSP90B1,PXDN,DYNC1H1,NF1,ITGB1,FAT1,FOXP1,DST,ZYX,NIN,PLK3
GO:BP	cell projection organization	GO:0030030	0.027076	1.56742	1586	204	34	21354	ATP8B1,TNR,CRMP1,SYNE2,TANC1,MAP1B,FRY,SH3YL1,ENC1,FLNA,CELSR2,PTPRM,IQGAP1,TRIP11,PLXNA1,GORAB,PRAG1,ANK3,SLIT2,PLD1,EPHA7,ACSL4,SH3GLB1,ADARB1,SMURF1,NF1,ITGB1,NCAM2,FOXP1,DST,NIN,EPHA4,TRIO,PTK2
GO:BP	axonogenesis	GO:0007409	0.0273591	1.5629	450	204	16	21354	TNR,CRMP1,MAP1B,PTPRM,PLXNA1,ANK3,SLIT2,EPHA7,ADARB1,ITGB1,FOXP1,DST,NIN,EPHA4,TRIO,PTK2
GO:BP	plasma membrane bounded cell projection morphogenesis	GO:0120039	0.0305793	1.51457	676	204	20	21354	TNR,CRMP1,MAP1B,CELSR2,PTPRM,IQGAP1,PLXNA1,ANK3,SLIT2,EPHA7,SH3GLB1,ADARB1,SMURF1,ITGB1,FOXP1,DST,NIN,EPHA4,TRIO,PTK2
GO:BP	cell projection morphogenesis	GO:0048858	0.034057	1.46779	681	204	20	21354	TNR,CRMP1,MAP1B,CELSR2,PTPRM,IQGAP1,PLXNA1,ANK3,SLIT2,EPHA7,SH3GLB1,ADARB1,SMURF1,ITGB1,FOXP1,DST,NIN,EPHA4,TRIO,PTK2
GO:BP	cellular response to endogenous stimulus	GO:0071495	0.0376867	1.42381	1329	204	30	21354	FGF21,CALCA,NPAS4,HTRA3,SSH1,MAP1B,TRPM4,CBL,IL17RD,ACACA,FLNA,CAD,IQGAP1,IGFBP5,EME1,SLIT2,APAF1,HSP90B1,ITPR3,SMURF1,SREBF1,REST,RUNX2,HIPK2,ABHD2,FOXP1,FGFBP3,ZYX,EPHA4,PTK2
GO:BP	muscle cell migration	GO:0014812	0.0377341	1.42327	109	204	8	21354	SSH1,DOCK5,IQGAP1,IGFBP5,PLXNA1,SLIT2,MEGF10,PTK2
GO:BP	regulation of biological quality	GO:0065008	0.0412622	1.38445	3934	204	63	21354	FGF21,IL11,ELN,TRPV6,CALCA,P2RY14,CSDC2,ATP8B1,TEX15,NPAS4,TNR,VGF,PKD1,TANC1,SSH1,MAP1B,SGCD,TRPM4,ZBED6,CBL,MRVI1,ACACA,KIRREL,FLNA,MDGA1,CELSR2,DOCK5,CAD,SLC39A10,FMNL3,PDE8B,NAV2,NBEA,IGFBP5,PLXNA1,SH3KBP1,PRAG1,PRKCA,ANK3,SLIT2,ADGRL3,ATP10A,ADCYAP1R1,DDI2,ITPR3,EPHA7,ACSL4,SH3GLB1,NPR3,SREBF1,REST,LNPEP,TTC39B,IGSF9B,DYNC1H1,NF1,ITGB1,FOXP1,FGFBP3,GATM,EPHA4,LSS,PTK2
GO:BP	cytoskeleton organization	GO:0007010	0.0419666	1.3771	1406	204	31	21354	ELN,RGCC,LSP1,CRMP1,PKD1,SYNE2,SSH1,MAP1B,KIRREL,FLNA,MAST4,FMNL3,IQGAP1,ARHGEF19,SH3KBP1,ANK3,SLIT2,AFAP1,HSP90B1,DYNC1H1,NF1,ITGB1,FAT1,FOXP1,DST,ZYX,NIN,MAP3K20,CDC42BPA,PLK3,PTK2
GO:BP	response to endogenous stimulus	GO:0009719	0.0424131	1.3725	1620	204	34	21354	FGF21,CALCA,NPAS4,ZFHX3,VGF,HTRA3,SSH1,MAP1B,TRPM4,CBL,IL17RD,ACACA,FLNA,CAD,IQGAP1,IGFBP5,EME1,SLIT2,APAF1,HSP90B1,ITPR3,SMURF1,SREBF1,REST,RUNX2,HIPK2,ITGB1,ABHD2,FOXP1,FGFBP3,GATM,ZYX,EPHA4,PTK2
GO:CC	cell junction	GO:0030054	0.000634797	3.19737	2079	207	43	21259	CALCA,FXYD6,IL1RL1,NPAS4,TNR,SYNE2,TANC1,SSH1,MAP1B,CBL,KIRREL,FLNA,MDGA1,PTPRM,CAD,GRIA2,IQGAP1,NBEA,MAGI1,SH3KBP1,PRAG1,ANK3,PLD1,ADGRL3,ADCYAP1R1,DDI2,AFAP1,MIB1,EPHA7,SH3GLB1,AGO2,ADARB1,IGSF9B,NF1,ITGB1,FAT1,DST,ZYX,CDC42BPA,EPHA4,PTK2,RGS12,CAST
GO:CC	focal adhesion	GO:0005925	0.000751562	3.12404	182	207	11	21259	IL1RL1,SYNE2,CBL,IQGAP1,SH3KBP1,PRAG1,AFAP1,ITGB1,DST,ZYX,PTK2
GO:CC	anchoring junction	GO:0070161	0.00087743	3.05679	660	207	21	21259	IL1RL1,SYNE2,CBL,KIRREL,FLNA,PTPRM,IQGAP1,MAGI1,SH3KBP1,PRAG1,ANK3,ADGRL3,ADCYAP1R1,AFAP1,ITGB1,FAT1,DST,ZYX,CDC42BPA,EPHA4,PTK2
GO:CC	cell-substrate junction	GO:0030055	0.00132949	2.87632	193	207	11	21259	IL1RL1,SYNE2,CBL,IQGAP1,SH3KBP1,PRAG1,AFAP1,ITGB1,DST,ZYX,PTK2
GO:CC	somatodendritic compartment	GO:0036477	0.00278781	2.55474	1079	207	27	21259	CALCA,CRMP1,VGF,TANC1,MAP1B,TRPM4,CTLA2A,ENC1,KIRREL,FLNA,CAD,ANK3,ITPR3,EPHA7,ACSL4,SH3GLB1,AGO2,SMURF1,IGSF9B,DYNC1H1,NF1,ITGB1,NIN,EPHA4,PLK3,PTK2,RGS12
GO:CC	neuron projection	GO:0043005	0.00371421	2.43013	1570	207	34	21259	CALCA,ATP8B1,CRMP1,VGF,TANC1,TENM4,SSH1,MAP1B,CBL,CTLA2A,KIRREL,FLNA,CAD,IQGAP1,SH3KBP1,ANK3,ADGRL3,ADCYAP1R1,ITPR3,EPHA7,SH3GLB1,AGO2,SMURF1,IGSF9B,DYNC1H1,NF1,ITGB1,NCAM2,DST,NIN,EPHA4,PLK3,PTK2,RGS12
GO:CC	cell projection	GO:0042995	0.00574397	2.24079	2498	207	46	21259	CALCA,ATP8B1,CRMP1,VGF,PKD1,SYNE2,TANC1,TENM4,SSH1,MAP1B,TENM3,CBL,SH3YL1,CTLA2A,KIRREL,FLNA,SLC26A2,PTPRM,CAD,IQGAP1,MAGI1,SH3KBP1,ANK3,ADGRL3,MEGF10,ADCYAP1R1,ITPR3,EPHA7,SH3GLB1,AGO2,SMURF1,IGSF9B,DYNC1H1,NF1,ITGB1,FAT1,NCAM2,ABHD2,DST,NIN,CDC42BPA,EPHA4,TRIO,PLK3,PTK2,RGS12
GO:CC	collagen-containing extracellular matrix	GO:0062023	0.0226861	1.64424	359	207	13	21259	ELN,FIBCD1,ANGPT4,MATN3,COL5A3,TNR,COL4A4,MFGE8,NAV2,SLIT2,PXDN,ITGB1,BMP1
GO:CC	sarcoplasmic reticulum	GO:0016529	0.025987	1.58524	70	207	6	21259	SYNE2,SGCD,MRVI1,ANK3,HSP90B1,ITPR3
GO:CC	neuronal cell body	GO:0043025	0.0311876	1.50602	713	207	19	21259	CALCA,CRMP1,VGF,TANC1,MAP1B,TRPM4,ENC1,FLNA,CAD,ITPR3,EPHA7,ACSL4,SH3GLB1,SMURF1,IGSF9B,DYNC1H1,EPHA4,PLK3,RGS12
REAC	Nervous system development	REAC:R-MMU-9675108	0.0130469	1.88449	256	100	12	8684	COL5A3,CRMP1,COL4A4,PLXNA1,SH3KBP1,GFRA2,SLIT2,EPHA7,ITGB1,EPHA4,TRIO,PTK2
REAC	Axon guidance	REAC:R-MMU-422475	0.0130469	1.88449	256	100	12	8684	COL5A3,CRMP1,COL4A4,PLXNA1,SH3KBP1,GFRA2,SLIT2,EPHA7,ITGB1,EPHA4,TRIO,PTK2

## Sheet: Genes up-regulated only in KO
source	term_name	term_id	adjusted_p_value	negative_log10_of_adjusted_p_value	term_size	query_size	intersection_size	effective_domain_size	intersections
GO:CC	extracellular region	GO:0005576	0.00380734	2.41938	2804	88	27	21259	THBS4,WNT10B,LAMC3,SPINT1,EMID1,ARTN,ACPP,SCG2,FAM19A1,SCRG1,CXCL14,MFAP2,PCSK5,PODN,WISP2,APLN,FAM3C,ITIH3,FGF18,GPX3,GPC6,LRRN2,IL1RAP,ALAD,SPARC,ADAMTS7,CHRD
GO:CC	extracellular matrix	GO:0031012	0.047333	1.32484	487	88	9	21259	THBS4,LAMC3,EMID1,MFAP2,ITIH3,GPC6,LRRN2,SPARC,ADAMTS7

## Sheet: Genes down-regulated only in WT
source	term_name	term_id	adjusted_p_value	negative_log10_of_adjusted_p_value	term_size	query_size	intersection_size	effective_domain_size	intersections
GO:BP	cilium organization	GO:0044782	0.00368597	2.43345	348	173	14	21354	CFAP52,NME5,ENO4,RFX4,CCDC151,FOXJ1,MNS1,FAM161B,RSPH1,BBS4,MAPK15,WDR63,BBOF1,PIFO
GO:BP	plasma membrane bounded cell projection assembly	GO:0120031	0.00378724	2.42168	514	173	17	21354	CFAP52,NME5,RFX4,CCDC151,FOXJ1,MNS1,RSPH1,BBS4,MAPK15,EPS8L1,STAP1,WDR63,BBOF1,ABLIM2,PLPPR5,KIT,PLXNB3
GO:BP	leptin-mediated signaling pathway	GO:0033210	0.00484166	2.31501	11	173	4	21354	MT3,BBS4,EBI3,LEPR
GO:BP	cell projection assembly	GO:0030031	0.00518738	2.28505	526	173	17	21354	CFAP52,NME5,RFX4,CCDC151,FOXJ1,MNS1,RSPH1,BBS4,MAPK15,EPS8L1,STAP1,WDR63,BBOF1,ABLIM2,PLPPR5,KIT,PLXNB3
GO:BP	cell projection organization	GO:0030030	0.0145538	1.83702	1586	173	31	21354	CFAP52,NME5,NTNG2,ENO4,CNTN1,NTM,RFX4,EPHA5,CTNNA2,BMP4,CCDC151,FOXJ1,MT3,MNS1,FAM161B,LRRC56,RSPH1,BBS4,MAPK15,NEGR1,EPS8L1,STAP1,SEMA3A,WDR63,BBOF1,PIFO,ABLIM2,PLPPR5,KIT,MYOC,PLXNB3
GO:BP	plasma membrane bounded cell projection organization	GO:0120036	0.0246795	1.60766	1546	173	30	21354	CFAP52,NME5,NTNG2,ENO4,CNTN1,NTM,RFX4,EPHA5,CTNNA2,BMP4,CCDC151,FOXJ1,MT3,MNS1,FAM161B,RSPH1,BBS4,MAPK15,NEGR1,EPS8L1,STAP1,SEMA3A,WDR63,BBOF1,PIFO,ABLIM2,PLPPR5,KIT,MYOC,PLXNB3
GO:BP	small molecule metabolic process	GO:0044281	0.0296347	1.5282	1726	173	32	21354	DBI,RETSAT,PLA2G7,PDK2,TST,PPP1R3C,NME3,NME5,ENO4,CBR3,ECH1,DHDH,NPY1R,MPST,MT3,FGF1,NAMPT,AIG1,AASS,MCEE,NAAA,GALM,SNAI2,GAMT,KYAT3,MOXD1,KIT,LEPR,HDC,PDE7B,NPPC,CYP26B1
GO:BP	response to interferon-beta	GO:0035456	0.0403403	1.39426	62	173	6	21354	IRGM2,IIGP1,IFITM3,IFIT3,IFI203,IFIT1
GO:CC	plasma membrane bounded cell projection	GO:0120025	0.000268403	3.57121	2406	170	42	21259	CFAP52,NME5,PACRG,NTNG2,ENO4,GABRB3,BLVRB,NTM,NPY1R,GLRX,MPST,EPHA5,CTNNA2,CCDC151,CCDC170,MT3,MNS1,FAM161B,LRRC56,RSPH1,BBS4,MAPK15,NEGR1,EPS8L1,IQCD,BEGAIN,SSTR2,SEMA3A,WDR63,BBOF1,GAMT,PIFO,NOV,HDC,TTLL9,MYOC,PRKCG,SLC4A10,GABRG3,PEX5L,ADRA2A,SLC6A19
GO:CC	cell projection	GO:0042995	0.000277246	3.55713	2498	170	43	21259	CFAP52,NME5,PACRG,NTNG2,ENO4,GABRB3,BLVRB,NTM,NPY1R,GLRX,MPST,EPHA5,CTNNA2,CCDC151,CCDC170,MT3,MNS1,FAM161B,LRRC56,RSPH1,BBS4,FABP7,MAPK15,NEGR1,EPS8L1,IQCD,BEGAIN,SSTR2,SEMA3A,WDR63,BBOF1,GAMT,PIFO,NOV,HDC,TTLL9,MYOC,PRKCG,SLC4A10,GABRG3,PEX5L,ADRA2A,SLC6A19
GO:CC	cilium	GO:0005929	0.00283454	2.54752	671	170	18	21259	CFAP52,NME5,PACRG,ENO4,CCDC151,CCDC170,MNS1,FAM161B,LRRC56,RSPH1,BBS4,MAPK15,IQCD,WDR63,BBOF1,PIFO,TTLL9,MYOC
REAC	Metallothioneins bind metals	REAC:R-MMU-5661231	0.0205356	1.68749	2	75	2	8684	MT2,MT3
REAC	Response to metal ions	REAC:R-MMU-5660526	0.0205356	1.68749	2	75	2	8684	MT2,MT3

## Sheet: Genes down-regulated only in KO
source	term_name	term_id	adjusted_p_value	negative_log10_of_adjusted_p_value	term_size	query_size	intersection_size	effective_domain_size	intersections
GO:BP	microtubule bundle formation	GO:0001578	0.000358058	3.44605	112	111	8	21354	SPEF2,TTLL6,CFAP44,DNAH1,CFAP100,CFAP43,DAW1,LRRC6
GO:BP	movement of cell or subcellular component	GO:0006928	0.000499735	3.30126	2087	111	30	21354	SPEF2,TTLL6,SEMA4G,MYH14,RHOU,MAGI2,CFAP44,CXADR,CFAP54,PPARGC1A,KDR,MET,CDH4,CCL4,DNAH1,MAPT,CFAP100,EPB41L4B,SEMA6B,CELSR1,CFAP43,STC1,ITGB4,DAW1,ITGA2B,CD300A,VTN,LRRC6,MYH8,PPARG
GO:BP	axoneme assembly	GO:0035082	0.000562083	3.2502	80	111	7	21354	SPEF2,CFAP44,DNAH1,CFAP100,CFAP43,DAW1,LRRC6
GO:BP	cilium movement	GO:0003341	0.00133109	2.87579	182	111	9	21354	SPEF2,TTLL6,CFAP44,CFAP54,DNAH1,CFAP100,CFAP43,DAW1,LRRC6
GO:BP	epithelial cilium movement involved in extracellular fluid movement	GO:0003351	0.00244144	2.61235	34	111	5	21354	SPEF2,DNAH1,CFAP43,DAW1,LRRC6
GO:BP	extracellular transport	GO:0006858	0.00377744	2.4228	37	111	5	21354	SPEF2,DNAH1,CFAP43,DAW1,LRRC6
GO:BP	cell motility	GO:0048870	0.00988488	2.00503	1655	111	24	21354	SPEF2,SEMA4G,RHOU,MAGI2,CFAP44,CXADR,CFAP54,PPARGC1A,KDR,MET,CCL4,DNAH1,MAPT,EPB41L4B,SEMA6B,CELSR1,CFAP43,STC1,ITGB4,ITGA2B,CD300A,VTN,LRRC6,PPARG
GO:BP	localization of cell	GO:0051674	0.00988488	2.00503	1655	111	24	21354	SPEF2,SEMA4G,RHOU,MAGI2,CFAP44,CXADR,CFAP54,PPARGC1A,KDR,MET,CCL4,DNAH1,MAPT,EPB41L4B,SEMA6B,CELSR1,CFAP43,STC1,ITGB4,ITGA2B,CD300A,VTN,LRRC6,PPARG
GO:BP	sperm axoneme assembly	GO:0007288	0.0161977	1.79055	23	111	4	21354	SPEF2,CFAP44,DNAH1,CFAP43
GO:BP	cilium assembly	GO:0060271	0.0186643	1.72899	319	111	10	21354	SPEF2,CFAP44,CFAP54,DNAH1,CFAP100,CFAP43,CCDC13,DAW1,CCDC113,LRRC6
GO:BP	locomotion	GO:0040011	0.0196778	1.70602	1845	111	25	21354	SPEF2,SEMA4G,RHOU,MAGI2,CFAP44,CXADR,CFAP54,PPARGC1A,KDR,MET,CDH4,CCL4,DNAH1,MAPT,EPB41L4B,SEMA6B,CELSR1,CFAP43,STC1,ITGB4,ITGA2B,CD300A,VTN,LRRC6,PPARG
GO:BP	cilium organization	GO:0044782	0.0397894	1.40023	348	111	10	21354	SPEF2,CFAP44,CFAP54,DNAH1,CFAP100,CFAP43,CCDC13,DAW1,CCDC113,LRRC6
GO:CC	axoneme	GO:0005930	0.00171803	2.76497	129	111	7	21259	CFAP44,CFAP54,DNAH1,MAPT,CFAP100,CFAP43,AK8
GO:CC	ciliary plasm	GO:0097014	0.00190198	2.72079	131	111	7	21259	CFAP44,CFAP54,DNAH1,MAPT,CFAP100,CFAP43,AK8
GO:CC	cytoplasmic region	GO:0099568	0.00500295	2.30077	277	111	9	21259	ENO2,CFAP44,CFAP54,DNAH1,MAPT,CFAP100,CFAP43,GRIK3,AK8
GO:CC	cell projection	GO:0042995	0.00776137	2.11006	2498	111	29	21259	SPEF2,ENO2,TTLL6,MYH14,RHOU,MAGI2,ASIC2,CFAP44,GNAO1,CXADR,AGBL2,CFAP54,CD36,PPARGC1A,DNAH1,MAPT,CFAP100,VAMP1,CFAP43,CCDC13,CCDC113,SPACA9,RASGRP2,GRIK3,AK8,LRRC6,GPR179,NEFM,SYT7
GO:CC	plasma membrane bounded cell projection cytoplasm	GO:0032838	0.00965083	2.01544	231	111	8	21259	CFAP44,CFAP54,DNAH1,MAPT,CFAP100,CFAP43,GRIK3,AK8
GO:CC	cilium	GO:0005929	0.0160229	1.79526	671	111	13	21259	SPEF2,TTLL6,CFAP44,AGBL2,CFAP54,DNAH1,MAPT,CFAP100,CFAP43,CCDC113,SPACA9,AK8,LRRC6
GO:CC	plasma membrane bounded cell projection	GO:0120025	0.0289509	1.53834	2406	111	27	21259	SPEF2,ENO2,TTLL6,MYH14,MAGI2,ASIC2,CFAP44,GNAO1,CXADR,AGBL2,CFAP54,CD36,PPARGC1A,DNAH1,MAPT,CFAP100,VAMP1,CFAP43,CCDC113,SPACA9,RASGRP2,GRIK3,AK8,LRRC6,GPR179,NEFM,SYT7

## Sheet: TGF-b-regulated levels WT > KO
source	term_name	term_id	adjusted_p_value	negative_log10_of_adjusted_p_value	term_size	query_size	intersection_size	effective_domain_size	intersections
GO:MF	calcium ion binding	GO:0005509	1.97e-09	8.70595	716	26	12	21123	FBN2,SPOCK3,LOXL2,FBLN2,HSPG2,FBN1,SLIT2,SLIT3,VCAN,SVEP1,LRP1,ANXA8
GO:MF	metal ion binding	GO:0046872	0.000401278	3.39655	4082	26	16	21123	FBN2,PAPPA2,SPOCK3,LOXL2,ITGA11,FBLN2,HSPG2,ZFHX3,FBN1,SLIT2,SLIT3,VCAN,SVEP1,LRP1,HELZ2,ANXA8
GO:MF	cation binding	GO:0043169	0.000549345	3.26015	4176	26	16	21123	FBN2,PAPPA2,SPOCK3,LOXL2,ITGA11,FBLN2,HSPG2,ZFHX3,FBN1,SLIT2,SLIT3,VCAN,SVEP1,LRP1,HELZ2,ANXA8
GO:MF	glycosaminoglycan binding	GO:0005539	0.000669193	3.17445	204	26	5	21123	SPOCK3,FBN1,SLIT2,SLIT3,VCAN
GO:MF	extracellular matrix structural constituent	GO:0005201	0.00302519	2.51925	133	26	4	21123	FBN2,FBLN2,FBN1,SLIT2
GO:MF	extracellular matrix binding	GO:0050840	0.00659181	2.181	56	26	3	21123	FBLN2,LRRC15,SLIT2
GO:MF	Roundabout binding	GO:0048495	0.0119376	1.92308	11	26	2	21123	SLIT2,SLIT3
GO:MF	ion binding	GO:0043167	0.0238386	1.62272	6223	26	17	21123	FBN2,PAPPA2,SPOCK3,LOXL2,ITGA11,FBLN2,HSPG2,ZFHX3,FBN1,SLIT2,SLIT3,VCAN,SVEP1,LRP1,SH3PXD2A,HELZ2,ANXA8
GO:BP	biological adhesion	GO:0022610	0.00427719	2.36884	1375	27	10	21331	ITGA11,FBLN2,LRRC15,TENM3,FBN1,SLIT2,VCAN,SVEP1,LRP1,FLRT2
GO:BP	apoptotic process involved in luteolysis	GO:0061364	0.00538819	2.26856	3	27	2	21331	SLIT2,SLIT3
GO:BP	anatomical structure morphogenesis	GO:0009653	0.00886203	2.05247	2707	27	13	21331	FBN2,PAPPA2,LOXL2,TFAP2B,TNMD,TENM3,FBN1,SLIT2,SLIT3,SVEP1,LRP1,SH3PXD2A,FLRT2
GO:BP	sequestering of TGFbeta in extracellular matrix	GO:0035583	0.010768	1.96787	4	27	2	21331	FBN2,FBN1
GO:BP	Roundabout signaling pathway	GO:0035385	0.0179326	1.74636	5	27	2	21331	SLIT2,SLIT3
GO:BP	response to cortisol	GO:0051414	0.0179326	1.74636	5	27	2	21331	SLIT2,SLIT3
GO:BP	response to growth factor	GO:0070848	0.0213287	1.67104	691	27	7	21331	FBN2,TFAP2B,TNMD,ZFHX3,FBN1,SLIT2,FLRT2
GO:BP	regulation of cellular response to growth factor stimulus	GO:0090287	0.0279111	1.55422	280	27	5	21331	FBN2,TFAP2B,TNMD,FBN1,SLIT2
GO:BP	cell adhesion	GO:0007155	0.0329741	1.48183	1363	27	9	21331	ITGA11,FBLN2,TENM3,FBN1,SLIT2,VCAN,SVEP1,LRP1,FLRT2
GO:BP	animal organ morphogenesis	GO:0009887	0.0333909	1.47637	1033	27	8	21331	FBN2,PAPPA2,TFAP2B,TENM3,FBN1,SLIT2,SLIT3,FLRT2
GO:BP	animal organ development	GO:0048513	0.0365568	1.43703	3586	27	14	21331	FBN2,PAPPA2,LRRC17,LOXL2,TFAP2B,ZFHX3,TENM3,FBN1,SLIT2,SYNE2,SLIT3,LRP1,SH3PXD2A,FLRT2
GO:BP	negative chemotaxis	GO:0050919	0.0373383	1.42785	49	27	3	21331	SLIT2,SLIT3,FLRT2
GO:BP	negative regulation of chemokine-mediated signaling pathway	GO:0070100	0.0375996	1.42482	7	27	2	21331	SLIT2,SLIT3
GO:BP	maintenance of protein location in extracellular region	GO:0071694	0.0375996	1.42482	7	27	2	21331	FBN2,FBN1
GO:BP	negative regulation of cellular response to growth factor stimulus	GO:0090288	0.0434593	1.36192	151	27	4	21331	FBN2,TNMD,FBN1,SLIT2
GO:CC	extracellular matrix	GO:0031012	3.55e-08	7.4497	481	28	10	21265	FBN2,LRRC17,SPOCK3,LOXL2,FBLN2,LRRC15,HSPG2,FBN1,SLIT2,SVEP1
GO:CC	collagen-containing extracellular matrix	GO:0062023	3.92424e-05	4.40624	359	28	7	21265	FBN2,LOXL2,FBLN2,LRRC15,HSPG2,FBN1,SLIT2
GO:CC	extracellular region	GO:0005576	0.000333027	3.47752	2780	28	14	21265	FBN2,LRRC17,SPOCK3,LOXL2,SBSPON,FBLN2,LRRC15,HSPG2,FBN1,SLIT2,SLIT3,VCAN,SVEP1,FLRT2
GO:CC	microfibril	GO:0001527	0.0111365	1.95325	11	28	2	21265	FBN2,FBN1
GO:CC	basement membrane	GO:0005604	0.0464191	1.3333	108	28	3	21265	LOXL2,HSPG2,FBN1
REAC	Elastic fibre formation	REAC:R-MMU-1566948	1.13744e-05	4.94407	37	14	4	8684	FBN2,LOXL2,FBLN2,FBN1
REAC	Extracellular matrix organization	REAC:R-MMU-1474244	5.975e-05	4.22366	253	14	6	8684	FBN2,SPOCK3,LOXL2,FBLN2,FBN1,SH3PXD2A
REAC	Molecules associated with elastic fibres	REAC:R-MMU-2129379	0.000613276	3.21234	31	14	3	8684	FBN2,FBLN2,FBN1
REAC	Signaling by ROBO receptors	REAC:R-MMU-376176	0.0170656	1.76788	19	14	2	8684	SLIT2,SLIT3
REAC	Degradation of the extracellular matrix	REAC:R-MMU-1474228	0.036062	1.44295	121	14	3	8684	FBN2,SPOCK3,FBN1
