# Supplementary material for: RGC-32 Acts as a Hub to Regulate the Transcriptomic Changes Associated With Astrocyte Development and Reactive Astrocytosis
Source: Front Immunol. 2021 Jul 29;12:705308. doi: 10.3389/fimmu.2021.705308 (PMC8358671; doi:10.3389/fimmu.2021.705308)
Supplement: Supplementary file 1 [file DataSheet_1.zip › Supplementary File 1.xlsx]

## Sheet: Genes up-regulated only in WT
EnsemblID	Gene symbol	Fold change	FDR	Description
ENSMUSG00000030827	Fgf21	17.979	1.40964e-08	fibroblast growth factor 21 [Source:MGI Symbol;Acc:MGI:1861377]
ENSMUSG00000004371	Il11	13.8194	0.0247693	interleukin 11 [Source:MGI Symbol;Acc:MGI:107613]
ENSMUSG00000029675	Eln	10.2209	0.0178221	elastin [Source:MGI Symbol;Acc:MGI:95317]
ENSMUSG00000021208	Ifi27l2b	7.57742	0.0152272	interferon, alpha-inducible protein 27 like 2B [Source:MGI Symbol;Acc:MGI:1916390]
ENSMUSG00000045967	Gpr158	5.65531	0.0251495	G protein-coupled receptor 158 [Source:MGI Symbol;Acc:MGI:2441697]
ENSMUSG00000026841	Fibcd1	5.45844	0.0176528	fibrinogen C domain containing 1 [Source:MGI Symbol;Acc:MGI:2138953]
ENSMUSG00000027460	Angpt4	5.13732	0.0053202	angiopoietin 4 [Source:MGI Symbol;Acc:MGI:1336887]
ENSMUSG00000020583	Matn3	4.90193	0.00749062	matrilin 3 [Source:MGI Symbol;Acc:MGI:1328350]
ENSMUSG00000056313	Tcim	4.18967	0.00602519	transcriptional and immune response regulator [Source:MGI Symbol;Acc:MGI:1916318]
ENSMUSG00000009214	Mymk	4.18947	0.0319106	myomaker, myoblast fusion factor [Source:MGI Symbol;Acc:MGI:1913389]
ENSMUSG00000029868	Trpv6	3.94999	0.0354901	transient receptor potential cation channel, subfamily V, member 6 [Source:MGI Symbol;Acc:MGI:1927259]
ENSMUSG00000030669	Calca	3.73929	0.0467223	calcitonin/calcitonin-related polypeptide, alpha [Source:MGI Symbol;Acc:MGI:2151253]
ENSMUSG00000046610	Oacyl	3.63024	0.0475559	O-acyltransferase like [Source:MGI Symbol;Acc:MGI:2442915]
ENSMUSG00000022018	Rgcc	3.24675	1.80802e-05	regulator of cell cycle [Source:MGI Symbol;Acc:MGI:1913464]
ENSMUSG00000039238	Zfp750	3.18373	0.0304106	zinc finger protein 750 [Source:MGI Symbol;Acc:MGI:2442210]
ENSMUSG00000066705	Fxyd6	3.13942	0.00344201	FXYD domain-containing ion transport regulator 6 [Source:MGI Symbol;Acc:MGI:1890226]
ENSMUSG00000036381	P2ry14	3.10734	0.00796146	purinergic receptor P2Y, G-protein coupled, 14 [Source:MGI Symbol;Acc:MGI:2155705]
ENSMUSG00000026069	Il1rl1	3.1057	0.000579575	interleukin 1 receptor-like 1 [Source:MGI Symbol;Acc:MGI:98427]
ENSMUSG00000004098	Col5a3	2.89412	0.0207977	collagen, type V, alpha 3 [Source:MGI Symbol;Acc:MGI:1858212]
ENSMUSG00000042109	Csdc2	2.88189	0.0423748	cold shock domain containing C2, RNA binding [Source:MGI Symbol;Acc:MGI:2146027]
ENSMUSG00000039529	Atp8b1	2.82385	0.0100742	ATPase, class I, type 8B, member 1 [Source:MGI Symbol;Acc:MGI:1859665]
ENSMUSG00000009628	Tex15	2.69892	0.00572359	testis expressed gene 15 [Source:MGI Symbol;Acc:MGI:1934816]
ENSMUSG00000045903	Npas4	2.65642	0.0139093	neuronal PAS domain protein 4 [Source:MGI Symbol;Acc:MGI:2664186]
ENSMUSG00000062345	Serpinb2	2.5617	0.0492438	serine (or cysteine) peptidase inhibitor, clade B, member 2 [Source:MGI Symbol;Acc:MGI:97609]
ENSMUSG00000018830	Myh11	2.42805	0.0254673	myosin, heavy polypeptide 11, smooth muscle [Source:MGI Symbol;Acc:MGI:102643]
ENSMUSG00000027347	Rasgrp1	2.39211	0.0412462	RAS guanyl releasing protein 1 [Source:MGI Symbol;Acc:MGI:1314635]
ENSMUSG00000071537	Klrg2	2.38693	0.0139344	killer cell lectin-like receptor subfamily G, member 2 [Source:MGI Symbol;Acc:MGI:1921503]
ENSMUSG00000073530	Pappa2	2.34067	2.11159e-06	pappalysin 2 [Source:MGI Symbol;Acc:MGI:3051647]
ENSMUSG00000029648	Flt1	2.18668	0.000708193	FMS-like tyrosine kinase 1 [Source:MGI Symbol;Acc:MGI:95558]
ENSMUSG00000024793	Tnfrsf25	2.18505	0.0375747	tumor necrosis factor receptor superfamily, member 25 [Source:MGI Symbol;Acc:MGI:1934667]
ENSMUSG00000022887	Masp1	2.17513	0.0173985	mannan-binding lectin serine peptidase 1 [Source:MGI Symbol;Acc:MGI:88492]
ENSMUSG00000018819	Lsp1	2.16065	1.46353e-05	lymphocyte specific 1 [Source:MGI Symbol;Acc:MGI:96832]
ENSMUSG00000044216	Kcnj4	2.12578	0.0182864	potassium inwardly-rectifying channel, subfamily J, member 4 [Source:MGI Symbol;Acc:MGI:104743]
ENSMUSG00000015829	Tnr	2.11919	0.00705249	tenascin R [Source:MGI Symbol;Acc:MGI:99516]
ENSMUSG00000027520	Zdbf2	2.063	0.00323042	zinc finger, DBF-type containing 2 [Source:MGI Symbol;Acc:MGI:1921134]
ENSMUSG00000038872	Zfhx3	2.04445	2.57213e-08	zinc finger homeobox 3 [Source:MGI Symbol;Acc:MGI:99948]
ENSMUSG00000020701	Tmem132e	2.03625	0.00990669	transmembrane protein 132E [Source:MGI Symbol;Acc:MGI:2685490]
ENSMUSG00000029121	Crmp1	2.01567	0.00283527	collapsin response mediator protein 1 [Source:MGI Symbol;Acc:MGI:107793]
ENSMUSG00000037428	Vgf	2.00821	0.0254673	VGF nerve growth factor inducible [Source:MGI Symbol;Acc:MGI:1343180]
ENSMUSG00000009378	Slc16a12	1.9863	0.0291132	solute carrier family 16 (monocarboxylic acid transporters), member 12 [Source:MGI Symbol;Acc:MGI:2147716]
ENSMUSG00000032855	Pkd1	1.96663	8.67984e-18	polycystin 1, transient receptor poteintial channel interacting [Source:MGI Symbol;Acc:MGI:97603]
ENSMUSG00000050777	Tmem37	1.93352	0.0193873	transmembrane protein 37 [Source:MGI Symbol;Acc:MGI:2157899]
ENSMUSG00000067158	Col4a4	1.89744	0.00981549	collagen, type IV, alpha 4 [Source:MGI Symbol;Acc:MGI:104687]
ENSMUSG00000061143	Maml3	1.89209	0.00203766	mastermind like transcriptional coactivator 3 [Source:MGI Symbol;Acc:MGI:2389461]
ENSMUSG00000063450	Syne2	1.88732	1.23642e-05	spectrin repeat containing, nuclear envelope 2 [Source:MGI Symbol;Acc:MGI:2449316]
ENSMUSG00000036466	Megf11	1.88329	0.00363841	multiple EGF-like-domains 11 [Source:MGI Symbol;Acc:MGI:1920951]
ENSMUSG00000029096	Htra3	1.87261	0.0131172	HtrA serine peptidase 3 [Source:MGI Symbol;Acc:MGI:1925808]
ENSMUSG00000035168	Tanc1	1.86612	6.09319e-07	tetratricopeptide repeat, ankyrin repeat and coiled-coil containing 1 [Source:MGI Symbol;Acc:MGI:1914110]
ENSMUSG00000087141	Plcxd2	1.86435	0.0305952	phosphatidylinositol-specific phospholipase C, X domain containing 2 [Source:MGI Symbol;Acc:MGI:3647874]
ENSMUSG00000048078	Tenm4	1.86221	0.00119291	teneurin transmembrane protein 4 [Source:MGI Symbol;Acc:MGI:2447063]
ENSMUSG00000070576	Mn1	1.86199	1.71375e-05	meningioma 1 [Source:MGI Symbol;Acc:MGI:1261813]
ENSMUSG00000027313	Chac1	1.85242	0.0477561	ChaC, cation transport regulator 1 [Source:MGI Symbol;Acc:MGI:1916315]
ENSMUSG00000042121	Ssh1	1.8451	2.76598e-06	slingshot protein phosphatase 1 [Source:MGI Symbol;Acc:MGI:2686240]
ENSMUSG00000052727	Map1b	1.83044	2.45557e-15	microtubule-associated protein 1B [Source:MGI Symbol;Acc:MGI:1306778]
ENSMUSG00000026436	Elk4	1.81603	0.000296611	ELK4, member of ETS oncogene family [Source:MGI Symbol;Acc:MGI:102853]
ENSMUSG00000031561	Tenm3	1.81497	2.07461e-06	teneurin transmembrane protein 3 [Source:MGI Symbol;Acc:MGI:1345183]
ENSMUSG00000034377	Tulp4	1.81151	1.17331e-12	tubby like protein 4 [Source:MGI Symbol;Acc:MGI:1916092]
ENSMUSG00000020354	Sgcd	1.80656	0.036616	sarcoglycan, delta (dystrophin-associated glycoprotein) [Source:MGI Symbol;Acc:MGI:1346525]
ENSMUSG00000056602	Fry	1.80231	0.0202581	FRY microtubule binding protein [Source:MGI Symbol;Acc:MGI:2443895]
ENSMUSG00000080316	Spaca6	1.79375	0.00560023	sperm acrosome associated 6 [Source:MGI Symbol;Acc:MGI:1922452]
ENSMUSG00000038260	Trpm4	1.78732	0.000373308	transient receptor potential cation channel, subfamily M, member 4 [Source:MGI Symbol;Acc:MGI:1915917]
ENSMUSG00000033256	Shf	1.78563	0.0148724	Src homology 2 domain containing F [Source:MGI Symbol;Acc:MGI:3613669]
ENSMUSG00000024222	Fkbp5	1.78396	6.06269e-06	FK506 binding protein 5 [Source:MGI Symbol;Acc:MGI:104670]
ENSMUSG00000094410	Gm38394	1.77939	6.26868e-07	predicted gene, 38394 [Source:MGI Symbol;Acc:MGI:5614057]
ENSMUSG00000025192	Entpd7	1.76962	0.00194619	ectonucleoside triphosphate diphosphohydrolase 7 [Source:MGI Symbol;Acc:MGI:2135885]
ENSMUSG00000034342	Cbl	1.76943	1.99466e-07	Casitas B-lineage lymphoma [Source:MGI Symbol;Acc:MGI:88279]
ENSMUSG00000040717	Il17rd	1.76697	0.0129424	interleukin 17 receptor D [Source:MGI Symbol;Acc:MGI:2159727]
ENSMUSG00000005611	Irag1	1.75912	0.00314568	inositol 1,4,5-triphosphate receptor associated 1 [Source:MGI Symbol;Acc:MGI:1338023]
ENSMUSG00000034525	Ice1	1.75358	6.38321e-11	interactor of little elongation complex ELL subunit 1 [Source:MGI Symbol;Acc:MGI:2385865]
ENSMUSG00000020669	Sh3yl1	1.75344	0.0103969	Sh3 domain YSC-like 1 [Source:MGI Symbol;Acc:MGI:1346118]
ENSMUSG00000040270	Bach2	1.75205	0.0143287	BTB and CNC homology, basic leucine zipper transcription factor 2 [Source:MGI Symbol;Acc:MGI:894679]
ENSMUSG00000044258	Ctla2a	1.7496	0.0454182	cytotoxic T lymphocyte-associated protein 2 alpha [Source:MGI Symbol;Acc:MGI:88554]
ENSMUSG00000041773	Enc1	1.74809	6.20512e-11	ectodermal-neural cortex 1 [Source:MGI Symbol;Acc:MGI:109610]
ENSMUSG00000020532	Acaca	1.74439	4.80906e-06	acetyl-Coenzyme A carboxylase alpha [Source:MGI Symbol;Acc:MGI:108451]
ENSMUSG00000070305	Mpzl3	1.74048	0.0438553	myelin protein zero-like 3 [Source:MGI Symbol;Acc:MGI:2442647]
ENSMUSG00000041734	Kirrel	1.73427	1.15346e-09	kirre like nephrin family adhesion molecule 1 [Source:MGI Symbol;Acc:MGI:1891396]
ENSMUSG00000028385	Snx30	1.73351	8.62772e-05	sorting nexin family member 30 [Source:MGI Symbol;Acc:MGI:2443882]
ENSMUSG00000031328	Flna	1.72216	2.57945e-16	filamin, alpha [Source:MGI Symbol;Acc:MGI:95556]
ENSMUSG00000043557	Mdga1	1.72002	6.68237e-07	MAM domain containing glycosylphosphatidylinositol anchor 1 [Source:MGI Symbol;Acc:MGI:1922012]
ENSMUSG00000034320	Slc26a2	1.71168	0.00188556	solute carrier family 26 (sulfate transporter), member 2 [Source:MGI Symbol;Acc:MGI:892977]
ENSMUSG00000068740	Celsr2	1.71117	1.22184e-11	cadherin, EGF LAG seven-pass G-type receptor 2 [Source:MGI Symbol;Acc:MGI:1858235]
ENSMUSG00000034591	Slc41a2	1.70699	9.02195e-07	solute carrier family 41, member 2 [Source:MGI Symbol;Acc:MGI:2442940]
ENSMUSG00000044447	Dock5	1.70036	1.27578e-07	dedicator of cytokinesis 5 [Source:MGI Symbol;Acc:MGI:2652871]
ENSMUSG00000033278	Ptprm	1.70007	2.03658e-06	protein tyrosine phosphatase, receptor type, M [Source:MGI Symbol;Acc:MGI:102694]
ENSMUSG00000073664	Nbeal1	1.69502	1.2257e-05	neurobeachin like 1 [Source:MGI Symbol;Acc:MGI:2444343]
ENSMUSG00000034751	Mast4	1.69116	0.000828876	microtubule associated serine/threonine kinase family member 4 [Source:MGI Symbol;Acc:MGI:1918885]
ENSMUSG00000020695	Mrc2	1.69104	0.000103791	mannose receptor, C type 2 [Source:MGI Symbol;Acc:MGI:107818]
ENSMUSG00000035181	Heatr5a	1.68982	6.93969e-09	HEAT repeat containing 5A [Source:MGI Symbol;Acc:MGI:2444133]
ENSMUSG00000013629	Cad	1.68953	6.29854e-09	carbamoyl-phosphate synthetase 2, aspartate transcarbamylase, and dihydroorotase [Source:MGI Symbol;Acc:MGI:1916969]
ENSMUSG00000033981	Gria2	1.68755	0.0425057	glutamate receptor, ionotropic, AMPA2 (alpha 2) [Source:MGI Symbol;Acc:MGI:95809]
ENSMUSG00000025986	Slc39a10	1.67958	5.37211e-06	solute carrier family 39 (zinc transporter), member 10 [Source:MGI Symbol;Acc:MGI:1914515]
ENSMUSG00000042265	Trem1	1.67495	0.0450229	triggering receptor expressed on myeloid cells 1 [Source:MGI Symbol;Acc:MGI:1930005]
ENSMUSG00000030605	Mfge8	1.67131	1.3593e-05	milk fat globule EGF and factor V/VIII domain containing [Source:MGI Symbol;Acc:MGI:102768]
ENSMUSG00000023008	Fmnl3	1.67127	6.90838e-07	formin-like 3 [Source:MGI Symbol;Acc:MGI:109569]
ENSMUSG00000030536	Iqgap1	1.6679	7.80397e-11	IQ motif containing GTPase activating protein 1 [Source:MGI Symbol;Acc:MGI:1352757]
ENSMUSG00000021684	Pde8b	1.6677	0.0135704	phosphodiesterase 8B [Source:MGI Symbol;Acc:MGI:2443999]
ENSMUSG00000052512	Nav2	1.66108	1.39067e-06	neuron navigator 2 [Source:MGI Symbol;Acc:MGI:2183691]
ENSMUSG00000025153	Fasn	1.65674	9.09445e-11	fatty acid synthase [Source:MGI Symbol;Acc:MGI:95485]
ENSMUSG00000027799	Nbea	1.65509	3.34646e-06	neurobeachin [Source:MGI Symbol;Acc:MGI:1347075]
ENSMUSG00000028919	Arhgef19	1.65434	4.99144e-05	Rho guanine nucleotide exchange factor (GEF) 19 [Source:MGI Symbol;Acc:MGI:1925912]
ENSMUSG00000055491	Pprc1	1.65275	6.10751e-06	peroxisome proliferative activated receptor, gamma, coactivator-related 1 [Source:MGI Symbol;Acc:MGI:2385096]
ENSMUSG00000021188	Trip11	1.6508	7.34233e-06	thyroid hormone receptor interactor 11 [Source:MGI Symbol;Acc:MGI:1924393]
ENSMUSG00000033991	Ttc37	1.6492	7.17537e-05	tetratricopeptide repeat domain 37 [Source:MGI Symbol;Acc:MGI:2679923]
ENSMUSG00000045095	Magi1	1.64495	2.43584e-06	membrane associated guanylate kinase, WW and PDZ domain containing 1 [Source:MGI Symbol;Acc:MGI:1203522]
ENSMUSG00000026185	Igfbp5	1.6434	3.26798e-07	insulin-like growth factor binding protein 5 [Source:MGI Symbol;Acc:MGI:96440]
ENSMUSG00000030084	Plxna1	1.64303	4.05682e-10	plexin A1 [Source:MGI Symbol;Acc:MGI:107685]
ENSMUSG00000040124	Gorab	1.6414	0.00289737	golgin, RAB6-interacting [Source:MGI Symbol;Acc:MGI:2138271]
ENSMUSG00000040990	Sh3kbp1	1.64064	0.000187254	SH3-domain kinase binding protein 1 [Source:MGI Symbol;Acc:MGI:1889583]
ENSMUSG00000050271	Prag1	1.6403	1.7161e-07	PEAK1 related kinase activating pseudokinase 1 [Source:MGI Symbol;Acc:MGI:1196223]
ENSMUSG00000031103	Elf4	1.63951	1.84381e-05	E74-like factor 4 (ets domain transcription factor) [Source:MGI Symbol;Acc:MGI:1928377]
ENSMUSG00000040624	Plekhg1	1.62959	0.000744699	pleckstrin homology domain containing, family G (with RhoGef domain) member 1 [Source:MGI Symbol;Acc:MGI:2676551]
ENSMUSG00000001089	Luzp1	1.62918	5.10774e-07	leucine zipper protein 1 [Source:MGI Symbol;Acc:MGI:107629]
ENSMUSG00000050965	Prkca	1.62789	1.02375e-07	protein kinase C, alpha [Source:MGI Symbol;Acc:MGI:97595]
ENSMUSG00000039055	Eme1	1.62643	0.00134677	essential meiotic structure-specific endonuclease 1 [Source:MGI Symbol;Acc:MGI:3576783]
ENSMUSG00000022103	Gfra2	1.62597	0.00532519	glial cell line derived neurotrophic factor family receptor alpha 2 [Source:MGI Symbol;Acc:MGI:1195462]
ENSMUSG00000069601	Ank3	1.62445	0.0194546	ankyrin 3, epithelial [Source:MGI Symbol;Acc:MGI:88026]
ENSMUSG00000031558	Slit2	1.62149	4.61443e-07	slit guidance ligand 2 [Source:MGI Symbol;Acc:MGI:1315205]
ENSMUSG00000054162	Spock3	1.62122	0.0290621	sparc/osteonectin, cwcv and kazal-like domains proteoglycan 3 [Source:MGI Symbol;Acc:MGI:1920152]
ENSMUSG00000033016	Nfatc1	1.61406	0.000201209	nuclear factor of activated T cells, cytoplasmic, calcineurin dependent 1 [Source:MGI Symbol;Acc:MGI:102469]
ENSMUSG00000042473	Tbc1d8b	1.61236	0.000143648	TBC1 domain family, member 8B [Source:MGI Symbol;Acc:MGI:1918101]
ENSMUSG00000027695	Pld1	1.61183	0.000506712	phospholipase D1 [Source:MGI Symbol;Acc:MGI:109585]
ENSMUSG00000037605	Adgrl3	1.61126	0.00135688	adhesion G protein-coupled receptor L3 [Source:MGI Symbol;Acc:MGI:2441950]
ENSMUSG00000034168	Irf2bpl	1.60785	1.46587e-09	interferon regulatory factor 2 binding protein-like [Source:MGI Symbol;Acc:MGI:2442463]
ENSMUSG00000000958	Slc7a7	1.60197	0.0228472	solute carrier family 7 (cationic amino acid transporter, y+ system), member 7 [Source:MGI Symbol;Acc:MGI:1337120]
ENSMUSG00000004508	Gab2	1.60129	4.7637e-05	growth factor receptor bound protein 2-associated protein 2 [Source:MGI Symbol;Acc:MGI:1333854]
ENSMUSG00000027035	Cers6	1.60102	0.000152147	ceramide synthase 6 [Source:MGI Symbol;Acc:MGI:2442564]
ENSMUSG00000102543	Pcdhgc5	1.60035	6.79088e-06	protocadherin gamma subfamily C, 5 [Source:MGI Symbol;Acc:MGI:1935205]
ENSMUSG00000025324	Atp10a	1.59888	0.000249837	ATPase, class V, type 10A [Source:MGI Symbol;Acc:MGI:1330809]
ENSMUSG00000024593	Megf10	1.59698	0.000744699	multiple EGF-like-domains 10 [Source:MGI Symbol;Acc:MGI:2685177]
ENSMUSG00000048578	Mlec	1.59324	4.46098e-11	malectin [Source:MGI Symbol;Acc:MGI:1924015]
ENSMUSG00000029778	Adcyap1r1	1.5921	0.000100037	adenylate cyclase activating polypeptide 1 receptor 1 [Source:MGI Symbol;Acc:MGI:108449]
ENSMUSG00000078515	Ddi2	1.59206	0.0087101	DNA-damage inducible protein 2 [Source:MGI Symbol;Acc:MGI:1917244]
ENSMUSG00000017692	Rhbdl3	1.5915	0.0112521	rhomboid like 3 [Source:MGI Symbol;Acc:MGI:2179276]
ENSMUSG00000029094	Afap1	1.58989	2.59837e-08	actin filament associated protein 1 [Source:MGI Symbol;Acc:MGI:1917542]
ENSMUSG00000024294	Mib1	1.58879	5.29577e-06	mindbomb E3 ubiquitin protein ligase 1 [Source:MGI Symbol;Acc:MGI:2443157]
ENSMUSG00000071064	Zfp827	1.5883	0.00398863	zinc finger protein 827 [Source:MGI Symbol;Acc:MGI:2444807]
ENSMUSG00000019979	Apaf1	1.58805	1.54444e-05	apoptotic peptidase activating factor 1 [Source:MGI Symbol;Acc:MGI:1306796]
ENSMUSG00000029135	Fosl2	1.58741	1.59747e-06	fos-like antigen 2 [Source:MGI Symbol;Acc:MGI:102858]
ENSMUSG00000020048	Hsp90b1	1.58727	2.15534e-07	heat shock protein 90, beta (Grp94), member 1 [Source:MGI Symbol;Acc:MGI:98817]
ENSMUSG00000042644	Itpr3	1.58652	0.0462665	inositol 1,4,5-triphosphate receptor 3 [Source:MGI Symbol;Acc:MGI:96624]
ENSMUSG00000028289	Epha7	1.58627	0.0287954	Eph receptor A7 [Source:MGI Symbol;Acc:MGI:95276]
ENSMUSG00000028634	Hivep3	1.58565	0.0298181	human immunodeficiency virus type I enhancer binding protein 3 [Source:MGI Symbol;Acc:MGI:106589]
ENSMUSG00000000197	Nalcn	1.58521	7.18902e-05	sodium leak channel, non-selective [Source:MGI Symbol;Acc:MGI:2444306]
ENSMUSG00000031278	Acsl4	1.58461	0.00132639	acyl-CoA synthetase long-chain family member 4 [Source:MGI Symbol;Acc:MGI:1354713]
ENSMUSG00000037062	Sh3glb1	1.58141	3.38186e-05	SH3-domain GRB2-like B1 (endophilin) [Source:MGI Symbol;Acc:MGI:1859730]
ENSMUSG00000022206	Npr3	1.5797	0.00230488	natriuretic peptide receptor 3 [Source:MGI Symbol;Acc:MGI:97373]
ENSMUSG00000036698	Ago2	1.57964	3.42931e-05	argonaute RISC catalytic subunit 2 [Source:MGI Symbol;Acc:MGI:2446632]
ENSMUSG00000020262	Adarb1	1.5787	0.0112944	adenosine deaminase, RNA-specific, B1 [Source:MGI Symbol;Acc:MGI:891999]
ENSMUSG00000038780	Smurf1	1.57817	8.07403e-06	SMAD specific E3 ubiquitin protein ligase 1 [Source:MGI Symbol;Acc:MGI:1923038]
ENSMUSG00000020538	Srebf1	1.57643	2.53351e-08	sterol regulatory element binding transcription factor 1 [Source:MGI Symbol;Acc:MGI:107606]
ENSMUSG00000029249	Rest	1.57546	0.00122229	RE1-silencing transcription factor [Source:MGI Symbol;Acc:MGI:104897]
ENSMUSG00000028842	Ago3	1.57297	0.0213801	argonaute RISC catalytic subunit 3 [Source:MGI Symbol;Acc:MGI:2446634]
ENSMUSG00000039153	Runx2	1.57224	0.000243466	runt related transcription factor 2 [Source:MGI Symbol;Acc:MGI:99829]
ENSMUSG00000022686	B3gnt5	1.57012	0.00882588	UDP-GlcNAc:betaGal beta-1,3-N-acetylglucosaminyltransferase 5 [Source:MGI Symbol;Acc:MGI:2137302]
ENSMUSG00000042104	Uggt2	1.56574	0.000392866	UDP-glucose glycoprotein glucosyltransferase 2 [Source:MGI Symbol;Acc:MGI:1913685]
ENSMUSG00000023845	Lnpep	1.5632	7.29121e-06	leucyl/cystinyl aminopeptidase [Source:MGI Symbol;Acc:MGI:2387123]
ENSMUSG00000038172	Ttc39b	1.56309	0.000325292	tetratricopeptide repeat domain 39B [Source:MGI Symbol;Acc:MGI:1917113]
ENSMUSG00000034275	Igsf9b	1.55971	6.22984e-05	immunoglobulin superfamily, member 9B [Source:MGI Symbol;Acc:MGI:2685354]
ENSMUSG00000053641	Dennd4a	1.55867	4.23948e-06	DENN/MADD domain containing 4A [Source:MGI Symbol;Acc:MGI:2142979]
ENSMUSG00000061436	Hipk2	1.55842	0.00610358	homeodomain interacting protein kinase 2 [Source:MGI Symbol;Acc:MGI:1314872]
ENSMUSG00000020674	Pxdn	1.55602	3.5649e-07	peroxidasin [Source:MGI Symbol;Acc:MGI:1916925]
ENSMUSG00000018707	Dync1h1	1.55472	1.30043e-11	dynein cytoplasmic 1 heavy chain 1 [Source:MGI Symbol;Acc:MGI:103147]
ENSMUSG00000020716	Nf1	1.55447	1.8152e-05	neurofibromin 1 [Source:MGI Symbol;Acc:MGI:97306]
ENSMUSG00000047412	Zbtb44	1.55387	0.000784631	zinc finger and BTB domain containing 44 [Source:MGI Symbol;Acc:MGI:1925123]
ENSMUSG00000025809	Itgb1	1.55378	1.06717e-05	integrin beta 1 (fibronectin receptor beta) [Source:MGI Symbol;Acc:MGI:96610]
ENSMUSG00000044636	Csrnp2	1.55284	0.0317518	cysteine-serine-rich nuclear protein 2 [Source:MGI Symbol;Acc:MGI:2386852]
ENSMUSG00000020576	Nbas	1.55175	3.21074e-05	neuroblastoma amplified sequence [Source:MGI Symbol;Acc:MGI:1918419]
ENSMUSG00000070047	Fat1	1.54874	4.99738e-10	FAT atypical cadherin 1 [Source:MGI Symbol;Acc:MGI:109168]
ENSMUSG00000019975	Ikbip	1.54824	0.000122566	IKBKB interacting protein [Source:MGI Symbol;Acc:MGI:1914704]
ENSMUSG00000037470	Uggt1	1.54762	2.61516e-08	UDP-glucose glycoprotein glucosyltransferase 1 [Source:MGI Symbol;Acc:MGI:2443162]
ENSMUSG00000038495	Otud7b	1.54757	0.000360164	OTU domain containing 7B [Source:MGI Symbol;Acc:MGI:2654703]
ENSMUSG00000022762	Ncam2	1.54568	0.0304779	neural cell adhesion molecule 2 [Source:MGI Symbol;Acc:MGI:97282]
ENSMUSG00000039202	Abhd2	1.5442	0.000150185	abhydrolase domain containing 2 [Source:MGI Symbol;Acc:MGI:1914344]
ENSMUSG00000079442	St6galnac4	1.54353	0.000767686	ST6 (alpha-N-acetyl-neuraminyl-2,3-beta-galactosyl-1,3)-N-acetylgalactosaminide alpha-2,6-sialyltransferase 4 [Source:MGI Symbol;Acc:MGI:1341894]
ENSMUSG00000030067	Foxp1	1.54327	2.12684e-05	forkhead box P1 [Source:MGI Symbol;Acc:MGI:1914004]
ENSMUSG00000026131	Dst	1.54295	1.01072e-09	dystonin [Source:MGI Symbol;Acc:MGI:104627]
ENSMUSG00000029502	Golga3	1.54285	2.35723e-06	golgi autoantigen, golgin subfamily a, 3 [Source:MGI Symbol;Acc:MGI:96958]
ENSMUSG00000095115	Itpripl2	1.54236	1.57575e-07	inositol 1,4,5-triphosphate receptor interacting protein-like 2 [Source:MGI Symbol;Acc:MGI:2442416]
ENSMUSG00000047632	Fgfbp3	1.54236	0.0316131	fibroblast growth factor binding protein 3 [Source:MGI Symbol;Acc:MGI:1919764]
ENSMUSG00000031232	Magt1	1.54021	2.47265e-06	magnesium transporter 1 [Source:MGI Symbol;Acc:MGI:1914325]
ENSMUSG00000027199	Gatm	1.53962	0.0347915	glycine amidinotransferase (L-arginine:glycine amidinotransferase) [Source:MGI Symbol;Acc:MGI:1914342]
ENSMUSG00000030451	Herc2	1.53591	3.49428e-07	HECT and RLD domain containing E3 ubiquitin protein ligase 2 [Source:MGI Symbol;Acc:MGI:103234]
ENSMUSG00000044345	Marveld1	1.53541	0.00322676	MARVEL (membrane-associating) domain containing 1 [Source:MGI Symbol;Acc:MGI:2147570]
ENSMUSG00000006517	Mvd	1.53345	0.0433714	mevalonate (diphospho) decarboxylase [Source:MGI Symbol;Acc:MGI:2179327]
ENSMUSG00000001424	Snd1	1.53311	2.51313e-06	staphylococcal nuclease and tudor domain containing 1 [Source:MGI Symbol;Acc:MGI:1929266]
ENSMUSG00000047747	Rnf150	1.53306	0.0456186	ring finger protein 150 [Source:MGI Symbol;Acc:MGI:2443860]
ENSMUSG00000029860	Zyx	1.53303	0.000105035	zyxin [Source:MGI Symbol;Acc:MGI:103072]
ENSMUSG00000058006	Mdn1	1.53275	0.0010449	midasin AAA ATPase 1 [Source:MGI Symbol;Acc:MGI:1926159]
ENSMUSG00000070565	Rasal2	1.53229	7.79261e-06	RAS protein activator like 2 [Source:MGI Symbol;Acc:MGI:2443881]
ENSMUSG00000021427	Ssr1	1.5322	3.36145e-07	signal sequence receptor, alpha [Source:MGI Symbol;Acc:MGI:105082]
ENSMUSG00000070031	Sp140	1.53214	0.00974482	Sp140 nuclear body protein [Source:MGI Symbol;Acc:MGI:3702467]
ENSMUSG00000021068	Nin	1.53199	0.000258486	ninein [Source:MGI Symbol;Acc:MGI:105108]
ENSMUSG00000004085	Map3k20	1.53194	0.00103669	mitogen-activated protein kinase kinase kinase 20 [Source:MGI Symbol;Acc:MGI:2443258]
ENSMUSG00000026490	Cdc42bpa	1.52987	2.53097e-08	CDC42 binding protein kinase alpha [Source:MGI Symbol;Acc:MGI:2441841]
ENSMUSG00000043279	Trim56	1.52829	0.00198403	tripartite motif-containing 56 [Source:MGI Symbol;Acc:MGI:2685298]
ENSMUSG00000026235	Epha4	1.52796	9.57322e-06	Eph receptor A4 [Source:MGI Symbol;Acc:MGI:98277]
ENSMUSG00000023272	Creld2	1.52723	3.1804e-05	cysteine-rich with EGF-like domains 2 [Source:MGI Symbol;Acc:MGI:1923987]
ENSMUSG00000022263	Trio	1.52678	7.07023e-06	triple functional domain (PTPRF interacting) [Source:MGI Symbol;Acc:MGI:1927230]
ENSMUSG00000028680	Plk3	1.52632	0.00886968	polo like kinase 3 [Source:MGI Symbol;Acc:MGI:109604]
ENSMUSG00000022098	Bmp1	1.52612	2.22599e-05	bone morphogenetic protein 1 [Source:MGI Symbol;Acc:MGI:88176]
ENSMUSG00000033105	Lss	1.52483	0.00593036	lanosterol synthase [Source:MGI Symbol;Acc:MGI:1336155]
ENSMUSG00000022607	Ptk2	1.52422	3.78658e-05	PTK2 protein tyrosine kinase 2 [Source:MGI Symbol;Acc:MGI:95481]
ENSMUSG00000002885	Adgre5	1.52246	0.00509468	adhesion G protein-coupled receptor E5 [Source:MGI Symbol;Acc:MGI:1347095]
ENSMUSG00000029101	Rgs12	1.52184	8.24182e-06	regulator of G-protein signaling 12 [Source:MGI Symbol;Acc:MGI:1918979]
ENSMUSG00000021585	Cast	1.52097	5.03639e-06	calpastatin [Source:MGI Symbol;Acc:MGI:1098236]
ENSMUSG00000029313	Aff1	1.52003	2.65182e-06	AF4/FMR2 family, member 1 [Source:MGI Symbol;Acc:MGI:1100819]
ENSMUSG00000022772	Senp5	1.52	3.02671e-05	SUMO/sentrin specific peptidase 5 [Source:MGI Symbol;Acc:MGI:2443596]
ENSMUSG00000019951	Uhrf1bp1l	1.51732	1.08957e-05	UHRF1 (ICBP90) binding protein 1-like [Source:MGI Symbol;Acc:MGI:2442888]
ENSMUSG00000001768	Rin2	1.51623	4.43636e-05	Ras and Rab interactor 2 [Source:MGI Symbol;Acc:MGI:1921280]
