# Supplementary material for: RGC-32 Acts as a Hub to Regulate the Transcriptomic Changes Associated With Astrocyte Development and Reactive Astrocytosis
Source: Front Immunol. 2021 Jul 29;12:705308. doi: 10.3389/fimmu.2021.705308 (PMC8358671; doi:10.3389/fimmu.2021.705308)
Supplement: Supplementary file 1 [file DataSheet_1.zip › Supplementary File 2.xlsx]

## Sheet: Genes up-regulated only in KO
EnsemblID	Gene symbol	Fold change	FDR	Description
ENSMUSG00000018845	Unc45b	12.5285	0.0153601	unc-45 myosin chaperone B [Source:MGI Symbol;Acc:MGI:2443377]
ENSMUSG00000021702	Thbs4	12.2957	0.007314	thrombospondin 4 [Source:MGI Symbol;Acc:MGI:1101779]
ENSMUSG00000029811	Aoc1	10.4703	0.0371484	amine oxidase, copper-containing 1 [Source:MGI Symbol;Acc:MGI:1923757]
ENSMUSG00000043753	Dmrta1	7.03403	0.014011	doublesex and mab-3 related transcription factor like family A1 [Source:MGI Symbol;Acc:MGI:2653627]
ENSMUSG00000068536	Doxl2	5.49017	0.0151202	diamine oxidase-like protein 2 [Source:MGI Symbol;Acc:MGI:3618290]
ENSMUSG00000022996	Wnt10b	4.98908	0.0220528	wingless-type MMTV integration site family, member 10B [Source:MGI Symbol;Acc:MGI:108061]
ENSMUSG00000032502	Stac	3.99018	0.0232016	src homology three (SH3) and cysteine rich domain [Source:MGI Symbol;Acc:MGI:1201400]
ENSMUSG00000026840	Lamc3	3.98492	0.0251917	laminin gamma 3 [Source:MGI Symbol;Acc:MGI:1344394]
ENSMUSG00000034981	Parm1	3.6952	0.0343455	prostate androgen-regulated mucin-like protein 1 [Source:MGI Symbol;Acc:MGI:2443349]
ENSMUSG00000028558	Calr4	3.67524	0.0318051	calreticulin 4 [Source:MGI Symbol;Acc:MGI:2140435]
ENSMUSG00000027315	Spint1	3.27045	0.0251845	serine protease inhibitor, Kunitz type 1 [Source:MGI Symbol;Acc:MGI:1338033]
ENSMUSG00000034164	Emid1	3.19176	0.014383	EMI domain containing 1 [Source:MGI Symbol;Acc:MGI:2155091]
ENSMUSG00000028539	Artn	3.1004	0.0107782	artemin [Source:MGI Symbol;Acc:MGI:1333791]
ENSMUSG00000030468	Siglecg	2.98518	0.0318051	sialic acid binding Ig-like lectin G [Source:MGI Symbol;Acc:MGI:2443630]
ENSMUSG00000040016	Ptger3	2.88359	0.00169582	prostaglandin E receptor 3 (subtype EP3) [Source:MGI Symbol;Acc:MGI:97795]
ENSMUSG00000041700	Lhfpl1	2.82302	0.030027	lipoma HMGIC fusion partner-like 1 [Source:MGI Symbol;Acc:MGI:1891214]
ENSMUSG00000056498	Tmem154	2.80488	0.00111565	transmembrane protein 154 [Source:MGI Symbol;Acc:MGI:2444725]
ENSMUSG00000000861	Bcl11a	2.70868	0.00548771	B cell CLL/lymphoma 11A (zinc finger protein) [Source:MGI Symbol;Acc:MGI:106190]
ENSMUSG00000020411	Nipal4	2.60757	0.00587925	NIPA-like domain containing 4 [Source:MGI Symbol;Acc:MGI:2444671]
ENSMUSG00000034762	Glis1	2.55515	0.0364484	GLIS family zinc finger 1 [Source:MGI Symbol;Acc:MGI:2386723]
ENSMUSG00000032561	Acpp	2.511	0.0317046	acid phosphatase, prostate [Source:MGI Symbol;Acc:MGI:1928480]
ENSMUSG00000041449	Serpina3h	2.41694	0.0246507	serine (or cysteine) peptidase inhibitor, clade A, member 3H [Source:MGI Symbol;Acc:MGI:2182839]
ENSMUSG00000050711	Scg2	2.3227	0.00153508	secretogranin II [Source:MGI Symbol;Acc:MGI:103033]
ENSMUSG00000070526	Peg12	2.29444	0.0413501	paternally expressed 12 [Source:MGI Symbol;Acc:MGI:1351637]
ENSMUSG00000059187	Fam19a1	2.28855	0.0301197	TAFA chemokine like family member 1
ENSMUSG00000047104	Pbp2	2.08297	0.00863616	phosphatidylethanolamine binding protein 2 [Source:MGI Symbol;Acc:MGI:1923650]
ENSMUSG00000031610	Scrg1	2.05997	0.0188768	scrapie responsive gene 1 [Source:MGI Symbol;Acc:MGI:1328308]
ENSMUSG00000040432	Ltb4r2	2.05014	0.0431828	leukotriene B4 receptor 2 [Source:MGI Symbol;Acc:MGI:1888501]
ENSMUSG00000021508	Cxcl14	2.01763	0.0382257	chemokine (C-X-C motif) ligand 14 [Source:MGI Symbol;Acc:MGI:1888514]
ENSMUSG00000002265	Peg3	1.98919	0.03992	paternally expressed 3 [Source:MGI Symbol;Acc:MGI:104748]
ENSMUSG00000021662	Arhgef28	1.89575	0.0185636	Rho guanine nucleotide exchange factor (GEF) 28 [Source:MGI Symbol;Acc:MGI:1346016]
ENSMUSG00000060572	Mfap2	1.81823	0.00137526	microfibrillar-associated protein 2 [Source:MGI Symbol;Acc:MGI:99559]
ENSMUSG00000031425	Plp1	1.80549	0.0131559	proteolipid protein (myelin) 1 [Source:MGI Symbol;Acc:MGI:97623]
ENSMUSG00000024713	Pcsk5	1.79585	1.58864e-08	proprotein convertase subtilisin/kexin type 5 [Source:MGI Symbol;Acc:MGI:97515]
ENSMUSG00000027896	Slc16a4	1.79213	0.000814243	solute carrier family 16 (monocarboxylic acid transporters), member 4 [Source:MGI Symbol;Acc:MGI:2385183]
ENSMUSG00000028600	Podn	1.78747	8.91674e-06	podocan [Source:MGI Symbol;Acc:MGI:2674939]
ENSMUSG00000006732	Mettl1	1.77378	0.00478471	methyltransferase like 1 [Source:MGI Symbol;Acc:MGI:1339986]
ENSMUSG00000054871	Tmem158	1.74208	0.00208213	transmembrane protein 158 [Source:MGI Symbol;Acc:MGI:1919559]
ENSMUSG00000027656	Wisp2	1.74125	9.28048e-16	Cellular communication network factor 5
ENSMUSG00000037995	Igsf9	1.73494	0.0018368	immunoglobulin superfamily, member 9 [Source:MGI Symbol;Acc:MGI:2135283]
ENSMUSG00000050541	Adra1b	1.72388	0.0127868	adrenergic receptor, alpha 1b [Source:MGI Symbol;Acc:MGI:104774]
ENSMUSG00000042066	Tmcc2	1.72197	0.000105499	transmembrane and coiled-coil domains 2 [Source:MGI Symbol;Acc:MGI:1916125]
ENSMUSG00000055116	Arntl	1.72149	1.81977e-05	aryl hydrocarbon receptor nuclear translocator-like [Source:MGI Symbol;Acc:MGI:1096381]
ENSMUSG00000038702	Dsel	1.71832	1.18942e-06	dermatan sulfate epimerase-like [Source:MGI Symbol;Acc:MGI:2442948]
ENSMUSG00000002732	Fkbp7	1.71619	1.52197e-05	FK506 binding protein 7 [Source:MGI Symbol;Acc:MGI:1336879]
ENSMUSG00000037010	Apln	1.68728	0.00503498	apelin [Source:MGI Symbol;Acc:MGI:1353624]
ENSMUSG00000002017	Fam98a	1.68327	4.81563e-07	family with sequence similarity 98, member A [Source:MGI Symbol;Acc:MGI:1919972]
ENSMUSG00000025171	Ubtd1	1.66513	0.00010381	ubiquitin domain containing 1 [Source:MGI Symbol;Acc:MGI:2385092]
ENSMUSG00000029672	Fam3c	1.65676	9.42389e-09	family with sequence similarity 3, member C [Source:MGI Symbol;Acc:MGI:107892]
ENSMUSG00000024134	Six2	1.6545	0.00019915	sine oculis-related homeobox 2 [Source:MGI Symbol;Acc:MGI:102778]
ENSMUSG00000025610	Map3k7cl	1.65199	0.03992	Map3k7 C-terminal like [Source:MGI Symbol;Acc:MGI:2446584]
ENSMUSG00000026888	Grb14	1.64808	0.00703085	growth factor receptor bound protein 14 [Source:MGI Symbol;Acc:MGI:1355324]
ENSMUSG00000022265	Ank	1.6414	5.73118e-07	progressive ankylosis [Source:MGI Symbol;Acc:MGI:3045421]
ENSMUSG00000006522	Itih3	1.6382	2.2388e-05	inter-alpha trypsin inhibitor, heavy chain 3 [Source:MGI Symbol;Acc:MGI:96620]
ENSMUSG00000025747	Tyms	1.63075	0.00711736	thymidylate synthase [Source:MGI Symbol;Acc:MGI:98878]
ENSMUSG00000016946	Kctd5	1.628	2.14408e-06	potassium channel tetramerisation domain containing 5 [Source:MGI Symbol;Acc:MGI:1916509]
ENSMUSG00000022523	Fgf12	1.6242	0.0331556	fibroblast growth factor 12 [Source:MGI Symbol;Acc:MGI:109183]
ENSMUSG00000057967	Fgf18	1.62023	0.0221431	fibroblast growth factor 18 [Source:MGI Symbol;Acc:MGI:1277980]
ENSMUSG00000018339	Gpx3	1.61784	0.000413806	glutathione peroxidase 3 [Source:MGI Symbol;Acc:MGI:105102]
ENSMUSG00000058571	Gpc6	1.61395	5.35974e-11	glypican 6 [Source:MGI Symbol;Acc:MGI:1346322]
ENSMUSG00000031169	Porcn	1.60485	3.18836e-05	porcupine O-acyltransferase [Source:MGI Symbol;Acc:MGI:1890212]
ENSMUSG00000070871	Ccnyl1	1.60317	0.000185963	cyclin Y-like 1 [Source:MGI Symbol;Acc:MGI:2138614]
ENSMUSG00000044365	Cxxc4	1.59546	0.0392375	CXXC finger 4 [Source:MGI Symbol;Acc:MGI:2442112]
ENSMUSG00000030298	Sec13	1.5893	1.04175e-07	SEC13 homolog, nuclear pore and COPII coat complex component [Source:MGI Symbol;Acc:MGI:99832]
ENSMUSG00000009566	Fpgs	1.58619	0.00311894	folylpolyglutamyl synthetase [Source:MGI Symbol;Acc:MGI:95576]
ENSMUSG00000046807	Lrrc75b	1.58234	0.000477556	leucine rich repeat containing 75B [Source:MGI Symbol;Acc:MGI:2143657]
ENSMUSG00000022296	Baalc	1.5749	0.000937148	brain and acute leukemia, cytoplasmic [Source:MGI Symbol;Acc:MGI:1928704]
ENSMUSG00000026443	Lrrn2	1.57223	4.81079e-05	leucine rich repeat protein 2, neuronal [Source:MGI Symbol;Acc:MGI:106037]
ENSMUSG00000022514	Il1rap	1.56741	0.00119048	interleukin 1 receptor accessory protein [Source:MGI Symbol;Acc:MGI:104975]
ENSMUSG00000030782	Tgfb1i1	1.5661	1.30993e-07	transforming growth factor beta 1 induced transcript 1 [Source:MGI Symbol;Acc:MGI:102784]
ENSMUSG00000058420	Syt17	1.56607	0.00176793	synaptotagmin XVII [Source:MGI Symbol;Acc:MGI:104966]
ENSMUSG00000078974	Sec61g	1.56499	0.000580501	SEC61, gamma subunit [Source:MGI Symbol;Acc:MGI:1202066]
ENSMUSG00000067818	Myl9	1.56378	1.56064e-09	myosin, light polypeptide 9, regulatory [Source:MGI Symbol;Acc:MGI:2138915]
ENSMUSG00000024145	Pigf	1.55914	7.23158e-05	phosphatidylinositol glycan anchor biosynthesis, class F [Source:MGI Symbol;Acc:MGI:99462]
ENSMUSG00000020484	Xbp1	1.55894	8.98932e-07	X-box binding protein 1 [Source:MGI Symbol;Acc:MGI:98970]
ENSMUSG00000026433	Rab29	1.55487	1.94224e-05	RAB29, member RAS oncogene family [Source:MGI Symbol;Acc:MGI:2385107]
ENSMUSG00000028393	Alad	1.55409	0.0080601	aminolevulinate, delta-, dehydratase [Source:MGI Symbol;Acc:MGI:96853]
ENSMUSG00000062937	Mtap	1.55175	0.000134742	methylthioadenosine phosphorylase [Source:MGI Symbol;Acc:MGI:1914152]
ENSMUSG00000018593	Sparc	1.55155	1.44051e-08	secreted acidic cysteine rich glycoprotein [Source:MGI Symbol;Acc:MGI:98373]
ENSMUSG00000007617	Homer1	1.5481	0.00952437	homer scaffolding protein 1 [Source:MGI Symbol;Acc:MGI:1347345]
ENSMUSG00000031673	Cdh11	1.54319	2.35514e-08	cadherin 11 [Source:MGI Symbol;Acc:MGI:99217]
ENSMUSG00000031349	Nsdhl	1.53736	0.000720412	NAD(P) dependent steroid dehydrogenase-like [Source:MGI Symbol;Acc:MGI:1099438]
ENSMUSG00000009035	Tmem184b	1.53595	1.90908e-07	transmembrane protein 184b [Source:MGI Symbol;Acc:MGI:2445179]
ENSMUSG00000005973	Rcn1	1.5347	1.6327e-08	reticulocalbin 1 [Source:MGI Symbol;Acc:MGI:104559]
ENSMUSG00000032363	Adamts7	1.53206	0.0135537	a disintegrin-like and metallopeptidase (reprolysin type) with thrombospondin type 1 motif, 7 [Source:MGI Symbol;Acc:MGI:1347346]
ENSMUSG00000021699	Pde4d	1.52839	0.0431181	phosphodiesterase 4D, cAMP specific [Source:MGI Symbol;Acc:MGI:99555]
ENSMUSG00000041189	Chrnb1	1.52752	0.0311033	cholinergic receptor, nicotinic, beta polypeptide 1 (muscle) [Source:MGI Symbol;Acc:MGI:87890]
ENSMUSG00000053317	Sec61b	1.52583	0.000365904	Sec61 beta subunit [Source:MGI Symbol;Acc:MGI:1913462]
ENSMUSG00000006958	Chrd	1.52476	0.0324486	chordin [Source:MGI Symbol;Acc:MGI:1313268]
ENSMUSG00000020184	Mdm2	1.52352	9.79571e-09	transformed mouse 3T3 cell double minute 2 [Source:MGI Symbol;Acc:MGI:96952]
ENSMUSG00000026094	Stk17b	1.52241	0.00010386	serine/threonine kinase 17b (apoptosis-inducing) [Source:MGI Symbol;Acc:MGI:2138162]
ENSMUSG00000117975	Itprip	1.51848	0.0267125	inositol 1,4,5-triphosphate receptor interacting protein [Source:MGI Symbol;Acc:MGI:3042776]
ENSMUSG00000042622	Maff	1.51657	0.000115163	v-maf musculoaponeurotic fibrosarcoma oncogene family, protein F (avian) [Source:MGI Symbol;Acc:MGI:96910]
