# Supplementary material for: RGC-32 Acts as a Hub to Regulate the Transcriptomic Changes Associated With Astrocyte Development and Reactive Astrocytosis
Source: Front Immunol. 2021 Jul 29;12:705308. doi: 10.3389/fimmu.2021.705308 (PMC8358671; doi:10.3389/fimmu.2021.705308)
Supplement: Supplementary file 1 [file DataSheet_1.zip › Supplementary File 3.xlsx]

## Sheet: Genes down-regulated only in WT
EnsemblID	Gene symbol	Fold change	FDR	Description
ENSMUSG00000063415	Cyp26b1	0.147605	0.00990392	cytochrome P450, family 26, subfamily b, polypeptide 1 [Source:MGI Symbol;Acc:MGI:2176159]
ENSMUSG00000000402	Egfl6	0.207045	0.000304884	EGF-like-domain, multiple 6 [Source:MGI Symbol;Acc:MGI:1858599]
ENSMUSG00000021565	Slc6a19	0.212896	0.0315372	solute carrier family 6 (neurotransmitter transporter), member 19 [Source:MGI Symbol;Acc:MGI:1921588]
ENSMUSG00000033717	Adra2a	0.252745	0.0467722	adrenergic receptor, alpha 2a [Source:MGI Symbol;Acc:MGI:87934]
ENSMUSG00000042988	Notum	0.321788	0.0033625	notum palmitoleoyl-protein carboxylesterase [Source:MGI Symbol;Acc:MGI:1924833]
ENSMUSG00000057068	Fam47e	0.326504	0.0273027	family with sequence similarity 47, member E [Source:MGI Symbol;Acc:MGI:2686227]
ENSMUSG00000025175	Fn3k	0.34269	0.0446672	fructosamine 3 kinase [Source:MGI Symbol;Acc:MGI:1926834]
ENSMUSG00000027674	Pex5l	0.35555	0.00852609	peroxisomal biogenesis factor 5-like [Source:MGI Symbol;Acc:MGI:1916672]
ENSMUSG00000055430	Nap1l5	0.364386	0.0005592	nucleosome assembly protein 1-like 5 [Source:MGI Symbol;Acc:MGI:1923555]
ENSMUSG00000030523	Trpm1	0.373103	0.0391299	transient receptor potential cation channel, subfamily M, member 1 [Source:MGI Symbol;Acc:MGI:1330305]
ENSMUSG00000055026	Gabrg3	0.379847	0.0175737	gamma-aminobutyric acid (GABA) A receptor, subunit gamma 3 [Source:MGI Symbol;Acc:MGI:95624]
ENSMUSG00000032648	Pygm	0.383038	0.0321688	muscle glycogen phosphorylase [Source:MGI Symbol;Acc:MGI:97830]
ENSMUSG00000031385	Plxnb3	0.383416	0.0140878	plexin B3 [Source:MGI Symbol;Acc:MGI:2154240]
ENSMUSG00000021708	Rasgrf2	0.386409	0.0317518	RAS protein-specific guanine nucleotide-releasing factor 2 [Source:MGI Symbol;Acc:MGI:109137]
ENSMUSG00000046618	Olfml2a	0.386491	0.0244345	olfactomedin-like 2A [Source:MGI Symbol;Acc:MGI:2444741]
ENSMUSG00000026904	Slc4a10	0.390388	0.00505659	solute carrier family 4, sodium bicarbonate cotransporter-like, member 10 [Source:MGI Symbol;Acc:MGI:2150150]
ENSMUSG00000028545	Bend5	0.392644	0.00604788	BEN domain containing 5 [Source:MGI Symbol;Acc:MGI:1914871]
ENSMUSG00000011154	Cfap161	0.39562	0.00285164	cilia and flagella associated protein 161 [Source:MGI Symbol;Acc:MGI:1922806]
ENSMUSG00000026241	Nppc	0.396233	0.0043134	natriuretic peptide type C [Source:MGI Symbol;Acc:MGI:97369]
ENSMUSG00000078816	Prkcg	0.400288	0.00659156	protein kinase C, gamma [Source:MGI Symbol;Acc:MGI:97597]
ENSMUSG00000026697	Myoc	0.403216	0.0117235	myocilin [Source:MGI Symbol;Acc:MGI:1202864]
ENSMUSG00000074673	Ttll9	0.406035	0.00835739	tubulin tyrosine ligase-like family, member 9 [Source:MGI Symbol;Acc:MGI:1913589]
ENSMUSG00000019990	Pde7b	0.406321	0.0318518	phosphodiesterase 7B [Source:MGI Symbol;Acc:MGI:1352752]
ENSMUSG00000027360	Hdc	0.421801	0.0296372	histidine decarboxylase [Source:MGI Symbol;Acc:MGI:96062]
ENSMUSG00000038233	Gask1a	0.422859	0.0477561	Golgi associated kinase 1A
ENSMUSG00000057722	Lepr	0.423493	1.8069e-10	leptin receptor [Source:MGI Symbol;Acc:MGI:104993]
ENSMUSG00000026405	C4bp	0.427512	0.00617947	complement component 4 binding protein [Source:MGI Symbol;Acc:MGI:88229]
ENSMUSG00000028753	Vwa5b1	0.431081	0.0218246	von Willebrand factor A domain containing 5B1 [Source:MGI Symbol;Acc:MGI:1922968]
ENSMUSG00000037362	Nov	0.432649	0.0010022	Cellular communication network factor 3
ENSMUSG00000047394	Odf3b	0.440596	0.0154744	outer dense fiber of sperm tails 3B [Source:MGI Symbol;Acc:MGI:1917363]
ENSMUSG00000035539	Ccdc180	0.445566	0.00335159	coiled-coil domain containing 180 [Source:MGI Symbol;Acc:MGI:2685871]
ENSMUSG00000020905	Usp43	0.446802	0.00687364	ubiquitin specific peptidase 43 [Source:MGI Symbol;Acc:MGI:2444541]
ENSMUSG00000028036	Ptgfr	0.446873	0.00494866	prostaglandin F receptor [Source:MGI Symbol;Acc:MGI:97796]
ENSMUSG00000037379	Spon2	0.448246	0.00108708	spondin 2, extracellular matrix protein [Source:MGI Symbol;Acc:MGI:1923724]
ENSMUSG00000047773	Ankfn1	0.448689	0.0408078	ankyrin-repeat and fibronectin type III domain containing 1 [Source:MGI Symbol;Acc:MGI:2686021]
ENSMUSG00000036699	Zcchc12	0.449668	0.0107781	zinc finger, CCHC domain containing 12 [Source:MGI Symbol;Acc:MGI:1919943]
ENSMUSG00000020251	Glt8d2	0.453059	0.0305278	glycosyltransferase 8 domain containing 2 [Source:MGI Symbol;Acc:MGI:1922032]
ENSMUSG00000005672	Kit	0.453086	0.0233182	KIT proto-oncogene receptor tyrosine kinase [Source:MGI Symbol;Acc:MGI:96677]
ENSMUSG00000003206	Ebi3	0.459084	0.0393623	Epstein-Barr virus induced gene 3 [Source:MGI Symbol;Acc:MGI:1354171]
ENSMUSG00000059588	Calcrl	0.465438	0.000161607	calcitonin receptor-like [Source:MGI Symbol;Acc:MGI:1926944]
ENSMUSG00000038630	Zkscan16	0.465816	0.0468165	zinc finger with KRAB and SCAN domains 16 [Source:MGI Symbol;Acc:MGI:3510405]
ENSMUSG00000027004	Frzb	0.468975	0.0225333	frizzled-related protein [Source:MGI Symbol;Acc:MGI:892032]
ENSMUSG00000057719	Sh3rf2	0.469757	0.00572359	SH3 domain containing ring finger 2 [Source:MGI Symbol;Acc:MGI:2444628]
ENSMUSG00000020000	Moxd1	0.475331	5.92201e-06	monooxygenase, DBH-like 1 [Source:MGI Symbol;Acc:MGI:1921582]
ENSMUSG00000037280	Galnt6	0.481577	0.0273027	polypeptide N-acetylgalactosaminyltransferase 6 [Source:MGI Symbol;Acc:MGI:1891640]
ENSMUSG00000031861	Lpar2	0.48219	0.00081112	lysophosphatidic acid receptor 2 [Source:MGI Symbol;Acc:MGI:1858422]
ENSMUSG00000035458	Tnni3	0.483218	0.0196778	troponin I, cardiac 3 [Source:MGI Symbol;Acc:MGI:98783]
ENSMUSG00000033342	Plppr5	0.483944	0.0182581	phospholipid phosphatase related 5 [Source:MGI Symbol;Acc:MGI:1923019]
ENSMUSG00000040213	Kyat3	0.502567	0.0220216	kynurenine aminotransferase 3 [Source:MGI Symbol;Acc:MGI:2677849]
ENSMUSG00000046637	Ttc34	0.50848	0.043455	tetratricopeptide repeat domain 34 [Source:MGI Symbol;Acc:MGI:2445205]
ENSMUSG00000029095	Ablim2	0.511473	0.00578577	actin-binding LIM protein 2 [Source:MGI Symbol;Acc:MGI:2385758]
ENSMUSG00000010136	Pifo	0.511688	0.00153128	primary cilia formation [Source:MGI Symbol;Acc:MGI:1923670]
ENSMUSG00000020150	Gamt	0.513923	0.00665378	guanidinoacetate methyltransferase [Source:MGI Symbol;Acc:MGI:1098221]
ENSMUSG00000062563	Cys1	0.518241	0.0412329	cystin 1 [Source:MGI Symbol;Acc:MGI:2177632]
ENSMUSG00000067780	Pi15	0.518268	0.0157862	peptidase inhibitor 15 [Source:MGI Symbol;Acc:MGI:1934659]
ENSMUSG00000035032	Nek11	0.518508	0.000390916	NIMA (never in mitosis gene a)-related expressed kinase 11 [Source:MGI Symbol;Acc:MGI:2442276]
ENSMUSG00000022676	Snai2	0.520283	0.0351231	snail family zinc finger 2 [Source:MGI Symbol;Acc:MGI:1096393]
ENSMUSG00000041660	Bbox1	0.522776	0.0445065	butyrobetaine (gamma), 2-oxoglutarate dioxygenase 1 (gamma-butyrobetaine hydroxylase) [Source:MGI Symbol;Acc:MGI:1891372]
ENSMUSG00000029651	Mtus2	0.524706	0.0364926	microtubule associated tumor suppressor candidate 2 [Source:MGI Symbol;Acc:MGI:1915388]
ENSMUSG00000029206	Nsun7	0.524949	0.0440985	NOL1/NOP2/Sun domain family, member 7 [Source:MGI Symbol;Acc:MGI:1918168]
ENSMUSG00000051435	Fhad1	0.526073	0.000515215	forkhead-associated (FHA) phosphopeptide binding domain 1 [Source:MGI Symbol;Acc:MGI:1920323]
ENSMUSG00000041132	N4bp2l1	0.527839	0.00613721	NEDD4 binding protein 2-like 1 [Source:MGI Symbol;Acc:MGI:2140872]
ENSMUSG00000029334	Prkg2	0.533929	0.0184761	protein kinase, cGMP-dependent, type II [Source:MGI Symbol;Acc:MGI:108173]
ENSMUSG00000069372	Ctxn3	0.535922	0.0482165	cortexin 3 [Source:MGI Symbol;Acc:MGI:3642816]
ENSMUSG00000057265	Bbof1	0.538551	0.000433124	basal body orientation factor 1 [Source:MGI Symbol;Acc:MGI:1920123]
ENSMUSG00000043020	Wdr63	0.547309	0.0433085	dynein axonemal intermediate chain 3 [Source:MGI Symbol;Acc:MGI:3045269]
ENSMUSG00000034641	Cd300ld	0.552291	0.0385645	CD300 molecule like family member d [Source:MGI Symbol;Acc:MGI:2442358]
ENSMUSG00000036502	Tmem255a	0.552852	0.000301024	transmembrane protein 255A [Source:MGI Symbol;Acc:MGI:3045722]
ENSMUSG00000112023	Lilr4b	0.553665	0.0151829	leukocyte immunoglobulin-like receptor, subfamily B, member 4B [Source:MGI Symbol;Acc:MGI:102702]
ENSMUSG00000028883	Sema3a	0.554187	0.0022353	sema domain, immunoglobulin domain (Ig), short basic domain, secreted, (semaphorin) 3A [Source:MGI Symbol;Acc:MGI:107558]
ENSMUSG00000021390	Ogn	0.554419	4.5018e-08	osteoglycin [Source:MGI Symbol;Acc:MGI:109278]
ENSMUSG00000001763	Tspan33	0.555601	0.00755206	tetraspanin 33 [Source:MGI Symbol;Acc:MGI:1919012]
ENSMUSG00000047904	Sstr2	0.556403	0.0379136	somatostatin receptor 2 [Source:MGI Symbol;Acc:MGI:98328]
ENSMUSG00000038060	Dlec1	0.561376	0.0225381	deleted in lung and esophageal cancer 1 [Source:MGI Symbol;Acc:MGI:2443671]
ENSMUSG00000040867	Begain	0.56195	0.0286622	brain-enriched guanylate kinase-associated [Source:MGI Symbol;Acc:MGI:3044626]
ENSMUSG00000029254	Stap1	0.562706	0.0367071	signal transducing adaptor family member 1 [Source:MGI Symbol;Acc:MGI:1926193]
ENSMUSG00000062488	Ifit3b	0.565784	1.88519e-05	interferon-induced protein with tetratricopeptide repeats 3B [Source:MGI Symbol;Acc:MGI:3698419]
ENSMUSG00000029601	Iqcd	0.566486	0.0253305	IQ motif containing D [Source:MGI Symbol;Acc:MGI:1922982]
ENSMUSG00000031661	Nkd1	0.570275	0.00332962	naked cuticle 1 [Source:MGI Symbol;Acc:MGI:2135954]
ENSMUSG00000035473	Galm	0.570288	0.00831982	galactose mutarotase [Source:MGI Symbol;Acc:MGI:2442420]
ENSMUSG00000006154	Eps8l1	0.571032	0.0393222	EPS8-like 1 [Source:MGI Symbol;Acc:MGI:1914675]
ENSMUSG00000029413	Naaa	0.573055	5.63561e-09	N-acylethanolamine acid amidase [Source:MGI Symbol;Acc:MGI:1914361]
ENSMUSG00000034532	Fbxo16	0.575364	0.0323698	F-box protein 16 [Source:MGI Symbol;Acc:MGI:1354706]
ENSMUSG00000051736	Fam229b	0.579225	0.0169481	family with sequence similarity 229, member B [Source:MGI Symbol;Acc:MGI:1913587]
ENSMUSG00000003469	Phyhip	0.580921	0.0331317	phytanoyl-CoA hydroxylase interacting protein [Source:MGI Symbol;Acc:MGI:1860417]
ENSMUSG00000057766	Ankrd29	0.581827	0.00871674	ankyrin repeat domain 29 [Source:MGI Symbol;Acc:MGI:2687055]
ENSMUSG00000040037	Negr1	0.584117	6.48223e-07	neuronal growth regulator 1 [Source:MGI Symbol;Acc:MGI:2444846]
ENSMUSG00000089809	Rasgef1b	0.584136	0.000101793	RasGEF domain family, member 1B [Source:MGI Symbol;Acc:MGI:2443755]
ENSMUSG00000015981	Stk32c	0.587696	0.0417144	serine/threonine kinase 32C [Source:MGI Symbol;Acc:MGI:2385336]
ENSMUSG00000044026	Slc35g1	0.58807	0.0472473	solute carrier family 35, member G1 [Source:MGI Symbol;Acc:MGI:2444789]
ENSMUSG00000039676	Capsl	0.588494	0.00622245	calcyphosine-like [Source:MGI Symbol;Acc:MGI:1922818]
ENSMUSG00000071073	Lrrc73	0.589323	0.0183688	leucine rich repeat containing 73 [Source:MGI Symbol;Acc:MGI:2684934]
ENSMUSG00000033429	Mcee	0.590421	0.00418303	methylmalonyl CoA epimerase [Source:MGI Symbol;Acc:MGI:1920974]
ENSMUSG00000034459	Ifit1	0.591373	0.000181496	interferon-induced protein with tetratricopeptide repeats 1 [Source:MGI Symbol;Acc:MGI:99450]
ENSMUSG00000063704	Mapk15	0.59351	0.000257897	mitogen-activated protein kinase 15 [Source:MGI Symbol;Acc:MGI:2652894]
ENSMUSG00000020644	Id2	0.594502	4.88923e-10	inhibitor of DNA binding 2 [Source:MGI Symbol;Acc:MGI:96397]
ENSMUSG00000039997	Ifi203	0.594943	0.0402595	interferon activated gene 203 [Source:MGI Symbol;Acc:MGI:96428]
ENSMUSG00000026874	Hc	0.598136	0.00284478	hemolytic complement [Source:MGI Symbol;Acc:MGI:96031]
ENSMUSG00000002699	Lcp2	0.601538	0.0140505	lymphocyte cytosolic protein 2 [Source:MGI Symbol;Acc:MGI:1321402]
ENSMUSG00000034947	Tmem106a	0.60213	0.00582254	transmembrane protein 106A [Source:MGI Symbol;Acc:MGI:1922056]
ENSMUSG00000026389	Steap3	0.602905	5.41307e-05	STEAP family member 3 [Source:MGI Symbol;Acc:MGI:1915678]
ENSMUSG00000052384	Nrros	0.603892	0.0169861	negative regulator of reactive oxygen species [Source:MGI Symbol;Acc:MGI:2445095]
ENSMUSG00000029695	Aass	0.604603	0.0285049	aminoadipate-semialdehyde synthase [Source:MGI Symbol;Acc:MGI:1353573]
ENSMUSG00000019806	Aig1	0.604824	0.000137258	androgen-induced 1 [Source:MGI Symbol;Acc:MGI:1913503]
ENSMUSG00000063564	Col23a1	0.605471	0.00167064	collagen, type XXIII, alpha 1 [Source:MGI Symbol;Acc:MGI:2653243]
ENSMUSG00000019874	Fabp7	0.605891	6.67636e-10	fatty acid binding protein 7, brain [Source:MGI Symbol;Acc:MGI:101916]
ENSMUSG00000025235	Bbs4	0.608374	0.00102109	Bardet-Biedl syndrome 4 (human) [Source:MGI Symbol;Acc:MGI:2143311]
ENSMUSG00000028226	Mmp16	0.608843	0.0370922	matrix metallopeptidase 16 [Source:MGI Symbol;Acc:MGI:1276107]
ENSMUSG00000075302	Erich2	0.608917	0.0291318	glutamate rich 2 [Source:MGI Symbol;Acc:MGI:1913998]
ENSMUSG00000024033	Rsph1	0.609241	0.00197843	radial spoke head 1 homolog (Chlamydomonas) [Source:MGI Symbol;Acc:MGI:1194909]
ENSMUSG00000020572	Nampt	0.609563	6.52398e-08	nicotinamide phosphoribosyltransferase [Source:MGI Symbol;Acc:MGI:1929865]
ENSMUSG00000024043	Arhgap28	0.6097	0.00888954	Rho GTPase activating protein 28 [Source:MGI Symbol;Acc:MGI:2147003]
ENSMUSG00000016024	Lbp	0.610206	8.77042e-05	lipopolysaccharide binding protein [Source:MGI Symbol;Acc:MGI:1098776]
ENSMUSG00000036585	Fgf1	0.610262	0.0405137	fibroblast growth factor 1 [Source:MGI Symbol;Acc:MGI:95515]
ENSMUSG00000031099	Smarca1	0.612624	0.00471236	SWI/SNF related, matrix associated, actin dependent regulator of chromatin, subfamily a, member 1 [Source:MGI Symbol;Acc:MGI:1935127]
ENSMUSG00000060224	Pyroxd2	0.613091	0.0367168	pyridine nucleotide-disulphide oxidoreductase domain 2 [Source:MGI Symbol;Acc:MGI:1921830]
ENSMUSG00000038637	Lrrc56	0.613149	0.0130236	leucine rich repeat containing 56 [Source:MGI Symbol;Acc:MGI:1917802]
ENSMUSG00000026687	Aldh9a1	0.614149	1.75457e-06	aldehyde dehydrogenase 9, subfamily A1 [Source:MGI Symbol;Acc:MGI:1861622]
ENSMUSG00000025037	Maoa	0.615065	5.49311e-08	monoamine oxidase A [Source:MGI Symbol;Acc:MGI:96915]
ENSMUSG00000021234	Fam161b	0.618113	0.00111057	family with sequence similarity 161, member B [Source:MGI Symbol;Acc:MGI:2443027]
ENSMUSG00000038370	Pcp4l1	0.620875	6.65879e-05	Purkinje cell protein 4-like 1 [Source:MGI Symbol;Acc:MGI:1913675]
ENSMUSG00000032221	Mns1	0.622408	0.00232924	meiosis-specific nuclear structural protein 1 [Source:MGI Symbol;Acc:MGI:107933]
ENSMUSG00000036972	Zic4	0.623121	0.0054611	zinc finger protein of the cerebellum 4 [Source:MGI Symbol;Acc:MGI:107201]
ENSMUSG00000031760	Mt3	0.623538	7.02179e-11	metallothionein 3 [Source:MGI Symbol;Acc:MGI:97173]
ENSMUSG00000055435	Maf	0.623613	0.000344222	avian musculoaponeurotic fibrosarcoma oncogene homolog [Source:MGI Symbol;Acc:MGI:96909]
ENSMUSG00000034227	Foxj1	0.623991	4.54254e-07	forkhead box J1 [Source:MGI Symbol;Acc:MGI:1347474]
ENSMUSG00000019767	Ccdc170	0.624329	0.028128	coiled-coil domain containing 170 [Source:MGI Symbol;Acc:MGI:2685067]
ENSMUSG00000049422	Chchd10	0.625182	0.000404292	coiled-coil-helix-coiled-coil-helix domain containing 10 [Source:MGI Symbol;Acc:MGI:2143558]
ENSMUSG00000074896	Ifit3	0.625388	0.000174031	interferon-induced protein with tetratricopeptide repeats 3 [Source:MGI Symbol;Acc:MGI:1101055]
ENSMUSG00000039632	Odad3	0.625611	0.0117351	outer dynein arm docking complex subunit 3 [Source:MGI Symbol;Acc:MGI:1924859]
ENSMUSG00000021835	Bmp4	0.625897	0.00179751	bone morphogenetic protein 4 [Source:MGI Symbol;Acc:MGI:88180]
ENSMUSG00000022090	Pdlim2	0.628204	3.87755e-08	PDZ and LIM domain 2 [Source:MGI Symbol;Acc:MGI:2384850]
ENSMUSG00000047409	Ctdspl	0.629287	0.00290861	CTD (carboxy-terminal domain, RNA polymerase II, polypeptide A) small phosphatase-like [Source:MGI Symbol;Acc:MGI:1916524]
ENSMUSG00000057137	Tmem140	0.629319	0.0221641	transmembrane protein 140 [Source:MGI Symbol;Acc:MGI:1915737]
ENSMUSG00000022747	St3gal6	0.62973	0.00134562	ST3 beta-galactoside alpha-2,3-sialyltransferase 6 [Source:MGI Symbol;Acc:MGI:1888707]
ENSMUSG00000063063	Ctnna2	0.630154	5.84511e-07	catenin (cadherin associated protein), alpha 2 [Source:MGI Symbol;Acc:MGI:88275]
ENSMUSG00000023224	Serping1	0.630272	2.61099e-09	serine (or cysteine) peptidase inhibitor, clade G, member 1 [Source:MGI Symbol;Acc:MGI:894696]
ENSMUSG00000031762	Mt2	0.631206	1.87651e-05	metallothionein 2 [Source:MGI Symbol;Acc:MGI:97172]
ENSMUSG00000029245	Epha5	0.631415	0.0183688	Eph receptor A5 [Source:MGI Symbol;Acc:MGI:99654]
ENSMUSG00000020037	Rfx4	0.634051	1.06717e-05	regulatory factor X, 4 (influences HLA class II expression) [Source:MGI Symbol;Acc:MGI:1918387]
ENSMUSG00000064036	Mro	0.634136	0.0268897	maestro [Source:MGI Symbol;Acc:MGI:2152817]
ENSMUSG00000071711	Mpst	0.635092	0.00124535	mercaptopyruvate sulfurtransferase [Source:MGI Symbol;Acc:MGI:2179733]
ENSMUSG00000015202	Cnksr3	0.635352	0.00790872	Cnksr family member 3 [Source:MGI Symbol;Acc:MGI:2674130]
ENSMUSG00000021591	Glrx	0.635563	0.000486154	glutaredoxin [Source:MGI Symbol;Acc:MGI:2135625]
ENSMUSG00000017943	Gdap1l1	0.636469	0.0492375	ganglioside-induced differentiation-associated protein 1-like 1 [Source:MGI Symbol;Acc:MGI:2385163]
ENSMUSG00000036437	Npy1r	0.637205	0.033349	neuropeptide Y receptor Y1 [Source:MGI Symbol;Acc:MGI:104963]
ENSMUSG00000025492	Ifitm3	0.637276	5.27782e-06	interferon induced transmembrane protein 3 [Source:MGI Symbol;Acc:MGI:1913391]
ENSMUSG00000054072	Iigp1	0.638656	0.038732	interferon inducible GTPase 1 [Source:MGI Symbol;Acc:MGI:1926259]
ENSMUSG00000011382	Dhdh	0.638693	0.0408913	dihydrodiol dehydrogenase (dimeric) [Source:MGI Symbol;Acc:MGI:1919005]
ENSMUSG00000008540	Mgst1	0.639018	1.60161e-08	microsomal glutathione S-transferase 1 [Source:MGI Symbol;Acc:MGI:1913850]
ENSMUSG00000053898	Ech1	0.6394	1.57853e-06	enoyl coenzyme A hydratase 1, peroxisomal [Source:MGI Symbol;Acc:MGI:1858208]
ENSMUSG00000069874	Irgm2	0.64103	0.000583129	immunity-related GTPase family M member 2 [Source:MGI Symbol;Acc:MGI:1926262]
ENSMUSG00000034463	Scara3	0.641331	0.000228215	scavenger receptor class A, member 3 [Source:MGI Symbol;Acc:MGI:2444418]
ENSMUSG00000059974	Ntm	0.641716	0.0215418	neurotrimin [Source:MGI Symbol;Acc:MGI:2446259]
ENSMUSG00000040466	Blvrb	0.64237	0.0054611	biliverdin reductase B (flavin reductase (NADPH)) [Source:MGI Symbol;Acc:MGI:2385271]
ENSMUSG00000072875	Gpr27	0.642901	0.0448247	G protein-coupled receptor 27 [Source:MGI Symbol;Acc:MGI:1202299]
ENSMUSG00000022947	Cbr3	0.643002	0.0126696	carbonyl reductase 3 [Source:MGI Symbol;Acc:MGI:1309992]
ENSMUSG00000055022	Cntn1	0.64307	0.00923212	contactin 1 [Source:MGI Symbol;Acc:MGI:105980]
ENSMUSG00000021720	Rnf180	0.643282	5.84809e-05	ring finger protein 180 [Source:MGI Symbol;Acc:MGI:1919066]
ENSMUSG00000005357	Slc1a6	0.643472	0.0445301	solute carrier family 1 (high affinity aspartate/glutamate transporter), member 6 [Source:MGI Symbol;Acc:MGI:1096331]
ENSMUSG00000033676	Gabrb3	0.643893	0.000201088	gamma-aminobutyric acid (GABA) A receptor, subunit beta 3 [Source:MGI Symbol;Acc:MGI:95621]
ENSMUSG00000029130	Rnf32	0.644596	0.0185891	ring finger protein 32 [Source:MGI Symbol;Acc:MGI:1861747]
ENSMUSG00000048029	Eno4	0.644813	0.028554	enolase 4 [Source:MGI Symbol;Acc:MGI:2441717]
ENSMUSG00000035513	Ntng2	0.645191	0.010225	netrin G2 [Source:MGI Symbol;Acc:MGI:2159341]
ENSMUSG00000037196	Pacrg	0.647849	0.00702531	PARK2 co-regulated [Source:MGI Symbol;Acc:MGI:1916560]
ENSMUSG00000035984	Nme5	0.648539	0.001177	NME/NM23 family member 5 [Source:MGI Symbol;Acc:MGI:1922783]
ENSMUSG00000019929	Dcn	0.649082	1.8378e-08	decorin [Source:MGI Symbol;Acc:MGI:94872]
ENSMUSG00000073435	Nme3	0.649372	0.0232554	NME/NM23 nucleoside diphosphate kinase 3 [Source:MGI Symbol;Acc:MGI:1930182]
ENSMUSG00000067279	Ppp1r3c	0.649472	0.00362099	protein phosphatase 1, regulatory subunit 3C [Source:MGI Symbol;Acc:MGI:1858229]
ENSMUSG00000020904	Cfap52	0.651774	0.0174837	cilia and flagella associated protein 52 [Source:MGI Symbol;Acc:MGI:1919110]
ENSMUSG00000044986	Tst	0.652725	0.00429833	thiosulfate sulfurtransferase, mitochondrial [Source:MGI Symbol;Acc:MGI:98852]
ENSMUSG00000062980	Cped1	0.652728	0.0478604	cadherin-like and PC-esterase domain containing 1 [Source:MGI Symbol;Acc:MGI:2444814]
ENSMUSG00000038967	Pdk2	0.652828	6.04795e-06	pyruvate dehydrogenase kinase, isoenzyme 2 [Source:MGI Symbol;Acc:MGI:1343087]
ENSMUSG00000025666	Tmem47	0.654187	1.38064e-08	transmembrane protein 47 [Source:MGI Symbol;Acc:MGI:2177570]
ENSMUSG00000036225	Kctd1	0.654344	0.00149208	potassium channel tetramerisation domain containing 1 [Source:MGI Symbol;Acc:MGI:1918269]
ENSMUSG00000023913	Pla2g7	0.654578	2.32702e-05	phospholipase A2, group VII (platelet-activating factor acetylhydrolase, plasma) [Source:MGI Symbol;Acc:MGI:1351327]
ENSMUSG00000031216	Stard8	0.655392	6.83711e-05	START domain containing 8 [Source:MGI Symbol;Acc:MGI:2448556]
ENSMUSG00000056666	Retsat	0.656304	0.00476909	retinol saturase (all trans retinol 13,14 reductase) [Source:MGI Symbol;Acc:MGI:1914692]
ENSMUSG00000020541	Tom1l1	0.658032	2.89403e-05	target of myb1-like 1 (chicken) [Source:MGI Symbol;Acc:MGI:1919193]
ENSMUSG00000026385	Dbi	0.658102	8.13088e-10	diazepam binding inhibitor [Source:MGI Symbol;Acc:MGI:94865]
