# Supplementary material for: RGC-32 Acts as a Hub to Regulate the Transcriptomic Changes Associated With Astrocyte Development and Reactive Astrocytosis
Source: Front Immunol. 2021 Jul 29;12:705308. doi: 10.3389/fimmu.2021.705308 (PMC8358671; doi:10.3389/fimmu.2021.705308)
Supplement: Supplementary file 1 [file DataSheet_1.zip › Supplementary File 4.xlsx]

## Sheet: Genes down-regulated only in KO
EnsemblID	Gene symbol	Fold change	FDR	Description
ENSMUSG00000031070	Mrgprf	0.229182	0.015275	MAS-related GPR, member F [Source:MGI Symbol;Acc:MGI:2384823]
ENSMUSG00000041828	Abca8a	0.244226	0.00675138	ATP-binding cassette, sub-family A (ABC1), member 8a [Source:MGI Symbol;Acc:MGI:2386846]
ENSMUSG00000024743	Syt7	0.255519	0.0409853	synaptotagmin VII [Source:MGI Symbol;Acc:MGI:1859545]
ENSMUSG00000031853	Map3k21	0.263556	0.0217849	mitogen-activated protein kinase kinase kinase 21 [Source:MGI Symbol;Acc:MGI:2385307]
ENSMUSG00000000440	Pparg	0.273992	0.0304656	peroxisome proliferator activated receptor gamma [Source:MGI Symbol;Acc:MGI:97747]
ENSMUSG00000055775	Myh8	0.276651	0.00023993	myosin, heavy polypeptide 8, skeletal muscle, perinatal [Source:MGI Symbol;Acc:MGI:1339712]
ENSMUSG00000022054	Nefm	0.301149	0.0122575	neurofilament, medium polypeptide [Source:MGI Symbol;Acc:MGI:97314]
ENSMUSG00000026829	Gbgt1	0.303001	0.00110513	globoside alpha-1,3-N-acetylgalactosaminyltransferase 1 [Source:MGI Symbol;Acc:MGI:2449143]
ENSMUSG00000070337	Gpr179	0.330518	0.00842226	G protein-coupled receptor 179 [Source:MGI Symbol;Acc:MGI:2443409]
ENSMUSG00000026387	Sctr	0.331927	0.0409124	secretin receptor [Source:MGI Symbol;Acc:MGI:2441720]
ENSMUSG00000022375	Lrrc6	0.338276	0.0269962	leucine rich repeat containing 6 (testis) [Source:MGI Symbol;Acc:MGI:1859553]
ENSMUSG00000061535	C1qtnf7	0.34904	0.0134253	C1q and tumor necrosis factor related protein 7 [Source:MGI Symbol;Acc:MGI:1925911]
ENSMUSG00000001240	Ramp2	0.353469	0.010908	receptor (calcitonin) activity modifying protein 2 [Source:MGI Symbol;Acc:MGI:1859650]
ENSMUSG00000026807	Ak8	0.358794	0.00826878	adenylate kinase 8 [Source:MGI Symbol;Acc:MGI:1916120]
ENSMUSG00000064294	Aox3	0.377564	0.00415674	aldehyde oxidase 3 [Source:MGI Symbol;Acc:MGI:1918974]
ENSMUSG00000017344	Vtn	0.379068	0.00153003	vitronectin [Source:MGI Symbol;Acc:MGI:98940]
ENSMUSG00000026255	Efhd1	0.382444	0.0187036	EF hand domain containing 1 [Source:MGI Symbol;Acc:MGI:1921607]
ENSMUSG00000001985	Grik3	0.400987	0.00728802	glutamate receptor, ionotropic, kainate 3 [Source:MGI Symbol;Acc:MGI:95816]
ENSMUSG00000032946	Rasgrp2	0.408167	0.0487438	RAS, guanyl releasing protein 2 [Source:MGI Symbol;Acc:MGI:1333849]
ENSMUSG00000056856	Jakmip3	0.41416	0.000497922	janus kinase and microtubule interacting protein 3 [Source:MGI Symbol;Acc:MGI:1921254]
ENSMUSG00000050222	Il17d	0.426205	0.017439	interleukin 17D [Source:MGI Symbol;Acc:MGI:2446510]
ENSMUSG00000026809	Spaca9	0.432614	0.0421433	sperm acrosome associated 9 [Source:MGI Symbol;Acc:MGI:1917237]
ENSMUSG00000005718	Tfap4	0.43994	0.0487945	transcription factor AP4 [Source:MGI Symbol;Acc:MGI:103239]
ENSMUSG00000039457	Ppl	0.449388	0.00982778	periplakin [Source:MGI Symbol;Acc:MGI:1194898]
ENSMUSG00000031958	Ldhd	0.45275	0.00931907	lactate dehydrogenase D [Source:MGI Symbol;Acc:MGI:106428]
ENSMUSG00000039099	Wdr93	0.457404	0.0358532	WD repeat domain 93 [Source:MGI Symbol;Acc:MGI:3646885]
ENSMUSG00000020123	Avpr1a	0.460163	0.0251787	arginine vasopressin receptor 1A [Source:MGI Symbol;Acc:MGI:1859216]
ENSMUSG00000055692	Tmem191c	0.460305	0.0202545	transmembrane protein 191C [Source:MGI Symbol;Acc:MGI:107238]
ENSMUSG00000033805	Ephx4	0.461016	0.0331556	epoxide hydrolase 4 [Source:MGI Symbol;Acc:MGI:2686228]
ENSMUSG00000020926	Adam11	0.465522	0.0146644	a disintegrin and metallopeptidase domain 11 [Source:MGI Symbol;Acc:MGI:1098667]
ENSMUSG00000021108	Prkch	0.48313	0.021112	protein kinase C, eta [Source:MGI Symbol;Acc:MGI:97600]
ENSMUSG00000051159	Cited1	0.488755	0.0459565	Cbp/p300-interacting transactivator with Glu/Asp-rich carboxy-terminal domain 1 [Source:MGI Symbol;Acc:MGI:108023]
ENSMUSG00000030889	Vwa3a	0.493103	0.000940753	von Willebrand factor A domain containing 3A [Source:MGI Symbol;Acc:MGI:3041229]
ENSMUSG00000034652	Cd300a	0.50659	0.00921715	CD300A molecule [Source:MGI Symbol;Acc:MGI:2443411]
ENSMUSG00000036598	Ccdc113	0.521068	0.0332638	coiled-coil domain containing 113 [Source:MGI Symbol;Acc:MGI:3606076]
ENSMUSG00000034664	Itga2b	0.524481	0.00197785	integrin alpha 2b [Source:MGI Symbol;Acc:MGI:96601]
ENSMUSG00000028139	Riiad1	0.527415	0.00583628	regulatory subunit of type II PKA R-subunit (RIIa) domain containing 1 [Source:MGI Symbol;Acc:MGI:1913603]
ENSMUSG00000053161	Daw1	0.534108	0.0108876	dynein assembly factor with WDR repeat domains 1 [Source:MGI Symbol;Acc:MGI:1923089]
ENSMUSG00000079235	Ccdc13	0.547836	0.0157063	coiled-coil domain containing 13 [Source:MGI Symbol;Acc:MGI:1920144]
ENSMUSG00000020758	Itgb4	0.553937	0.0376611	integrin beta 4 [Source:MGI Symbol;Acc:MGI:96613]
ENSMUSG00000035828	Pim3	0.555646	1.83504e-05	proviral integration site 3 [Source:MGI Symbol;Acc:MGI:1355297]
ENSMUSG00000014813	Stc1	0.558417	0.031419	stanniocalcin 1 [Source:MGI Symbol;Acc:MGI:109131]
ENSMUSG00000029408	Abcb9	0.55954	0.0460131	ATP-binding cassette, sub-family B (MDR/TAP), member 9 [Source:MGI Symbol;Acc:MGI:1861729]
ENSMUSG00000038508	Gdf15	0.561414	0.0180818	growth differentiation factor 15 [Source:MGI Symbol;Acc:MGI:1346047]
ENSMUSG00000043541	Casc1	0.562961	0.0169896	cancer susceptibility candidate 1 [Source:MGI Symbol;Acc:MGI:2444480]
ENSMUSG00000066800	Rnasel	0.566112	0.0322826	ribonuclease L (2', 5'-oligoisoadenylate synthetase-dependent) [Source:MGI Symbol;Acc:MGI:1098272]
ENSMUSG00000025227	Mfsd13a	0.567582	0.0112602	major facilitator superfamily domain containing 13a [Source:MGI Symbol;Acc:MGI:1922396]
ENSMUSG00000054708	Ankrd24	0.569977	0.00291124	ankyrin repeat domain 24 [Source:MGI Symbol;Acc:MGI:1890394]
ENSMUSG00000020083	Fam241b	0.574282	0.0434992	family with sequence similarity 241, member B [Source:MGI Symbol;Acc:MGI:1917144]
ENSMUSG00000034853	Acot11	0.575501	5.5292e-05	acyl-CoA thioesterase 11 [Source:MGI Symbol;Acc:MGI:1913736]
ENSMUSG00000044948	Cfap43	0.580024	0.00543837	cilia and flagella associated protein 43 [Source:MGI Symbol;Acc:MGI:1289258]
ENSMUSG00000002346	Slc25a42	0.583436	0.00101539	solute carrier family 25, member 42 [Source:MGI Symbol;Acc:MGI:1920345]
ENSMUSG00000021226	Acot2	0.584711	0.0014228	acyl-CoA thioesterase 2 [Source:MGI Symbol;Acc:MGI:2159605]
ENSMUSG00000024663	Rab3il1	0.588383	3.88978e-05	RAB3A interacting protein (rabin3)-like 1 [Source:MGI Symbol;Acc:MGI:1922010]
ENSMUSG00000057103	Nat8f1	0.588573	0.0362864	N-acetyltransferase 8 (GCN5-related) family member 1 [Source:MGI Symbol;Acc:MGI:1913366]
ENSMUSG00000021947	Cryl1	0.588811	0.0310912	crystallin, lambda 1 [Source:MGI Symbol;Acc:MGI:1915881]
ENSMUSG00000030337	Vamp1	0.591382	0.0271501	vesicle-associated membrane protein 1 [Source:MGI Symbol;Acc:MGI:1313276]
ENSMUSG00000047617	Paxx	0.593776	0.000335001	non-homologous end joining factor [Source:MGI Symbol;Acc:MGI:2442831]
ENSMUSG00000016028	Celsr1	0.598332	2.44975e-05	cadherin, EGF LAG seven-pass G-type receptor 1 [Source:MGI Symbol;Acc:MGI:1100883]
ENSMUSG00000022658	Tagln3	0.598544	0.0142234	transgelin 3 [Source:MGI Symbol;Acc:MGI:1926784]
ENSMUSG00000015476	Prrt1	0.599565	0.0252594	proline-rich transmembrane protein 1 [Source:MGI Symbol;Acc:MGI:1932118]
ENSMUSG00000026489	Coq8a	0.599813	0.000969337	coenzyme Q8A [Source:MGI Symbol;Acc:MGI:1914676]
ENSMUSG00000053965	Pde5a	0.600483	0.00543324	phosphodiesterase 5A, cGMP-specific [Source:MGI Symbol;Acc:MGI:2651499]
ENSMUSG00000001227	Sema6b	0.602023	0.0498877	sema domain, transmembrane domain (TM), and cytoplasmic domain, (semaphorin) 6B [Source:MGI Symbol;Acc:MGI:1202889]
ENSMUSG00000028434	Epb41l4b	0.602628	0.0304166	erythrocyte membrane protein band 4.1 like 4b [Source:MGI Symbol;Acc:MGI:1859149]
ENSMUSG00000048794	Cfap100	0.60324	2.95454e-05	cilia and flagella associated protein 100 [Source:MGI Symbol;Acc:MGI:2141635]
ENSMUSG00000029499	Pxmp2	0.607261	0.0274969	peroxisomal membrane protein 2 [Source:MGI Symbol;Acc:MGI:107487]
ENSMUSG00000079481	Nhsl2	0.608485	0.0342568	NHS-like 2 [Source:MGI Symbol;Acc:MGI:3645090]
ENSMUSG00000018411	Mapt	0.61042	0.0307578	microtubule-associated protein tau [Source:MGI Symbol;Acc:MGI:97180]
ENSMUSG00000019027	Dnah1	0.615825	0.0239646	dynein, axonemal, heavy chain 1 [Source:MGI Symbol;Acc:MGI:107721]
ENSMUSG00000044349	Snhg11	0.617095	0.0281526	small nucleolar RNA host gene 11 [Source:MGI Symbol;Acc:MGI:2441845]
ENSMUSG00000018930	Ccl4	0.617613	0.0244633	chemokine (C-C motif) ligand 4 [Source:MGI Symbol;Acc:MGI:98261]
ENSMUSG00000033597	Caskin1	0.618539	0.00101539	CASK interacting protein 1 [Source:MGI Symbol;Acc:MGI:2442952]
ENSMUSG00000034949	Zfr2	0.618911	0.0194698	zinc finger RNA binding protein 2 [Source:MGI Symbol;Acc:MGI:2143792]
ENSMUSG00000000305	Cdh4	0.619751	0.000455888	cadherin 4 [Source:MGI Symbol;Acc:MGI:99218]
ENSMUSG00000009376	Met	0.620638	0.0010358	met proto-oncogene [Source:MGI Symbol;Acc:MGI:96969]
ENSMUSG00000054074	Skida1	0.622983	0.00910386	SKI/DACH domain containing 1 [Source:MGI Symbol;Acc:MGI:1919918]
ENSMUSG00000002083	Bbc3	0.625816	0.00067084	BCL2 binding component 3 [Source:MGI Symbol;Acc:MGI:2181667]
ENSMUSG00000049929	Lpar4	0.62601	0.00425235	lysophosphatidic acid receptor 4 [Source:MGI Symbol;Acc:MGI:1925384]
ENSMUSG00000062960	Kdr	0.626228	0.00541933	kinase insert domain protein receptor [Source:MGI Symbol;Acc:MGI:96683]
ENSMUSG00000064247	Plcxd1	0.626406	0.001086	phosphatidylinositol-specific phospholipase C, X domain containing 1 [Source:MGI Symbol;Acc:MGI:2685422]
ENSMUSG00000047786	Lix1	0.627067	0.000600918	limb and CNS expressed 1 [Source:MGI Symbol;Acc:MGI:1913893]
ENSMUSG00000021886	Gpr65	0.627865	0.015275	G-protein coupled receptor 65 [Source:MGI Symbol;Acc:MGI:108031]
ENSMUSG00000031790	Mmp15	0.633203	8.21447e-05	matrix metallopeptidase 15 [Source:MGI Symbol;Acc:MGI:109320]
ENSMUSG00000029167	Ppargc1a	0.634468	0.00937864	peroxisome proliferative activated receptor, gamma, coactivator 1 alpha [Source:MGI Symbol;Acc:MGI:1342774]
ENSMUSG00000046818	Ddit4l	0.634781	2.6717e-05	DNA-damage-inducible transcript 4-like [Source:MGI Symbol;Acc:MGI:1920534]
ENSMUSG00000002944	Cd36	0.6348	0.000409897	CD36 molecule [Source:MGI Symbol;Acc:MGI:107899]
ENSMUSG00000040855	Reps2	0.636701	0.0190153	RALBP1 associated Eps domain containing protein 2 [Source:MGI Symbol;Acc:MGI:2663511]
ENSMUSG00000020014	Cfap54	0.637642	0.00416927	cilia and flagella associated protein 54 [Source:MGI Symbol;Acc:MGI:1922208]
ENSMUSG00000031129	Slc9a9	0.639557	0.0335459	solute carrier family 9 (sodium/hydrogen exchanger), member 9 [Source:MGI Symbol;Acc:MGI:2679732]
ENSMUSG00000040812	Agbl2	0.639668	0.0365293	ATP/GTP binding protein-like 2 [Source:MGI Symbol;Acc:MGI:2443254]
ENSMUSG00000022865	Cxadr	0.639725	0.000148535	coxsackie virus and adenovirus receptor [Source:MGI Symbol;Acc:MGI:1201679]
ENSMUSG00000030237	Slco1a4	0.640904	1.23356e-07	solute carrier organic anion transporter family, member 1a4 [Source:MGI Symbol;Acc:MGI:1351896]
ENSMUSG00000031748	Gnao1	0.642776	1.85941e-08	guanine nucleotide binding protein, alpha O [Source:MGI Symbol;Acc:MGI:95775]
ENSMUSG00000071550	Cfap44	0.644218	0.00137936	cilia and flagella associated protein 44 [Source:MGI Symbol;Acc:MGI:1277238]
ENSMUSG00000048249	Crebrf	0.646757	4.41355e-05	CREB3 regulatory factor [Source:MGI Symbol;Acc:MGI:1924378]
ENSMUSG00000020704	Asic2	0.646907	0.00454983	acid-sensing (proton-gated) ion channel 2 [Source:MGI Symbol;Acc:MGI:1100867]
ENSMUSG00000079057	Cyp4v3	0.647932	2.35634e-05	cytochrome P450, family 4, subfamily v, polypeptide 3 [Source:MGI Symbol;Acc:MGI:2142763]
ENSMUSG00000066595	Flvcr1	0.647972	0.000204128	feline leukemia virus subgroup C cellular receptor 1 [Source:MGI Symbol;Acc:MGI:2444881]
ENSMUSG00000040003	Magi2	0.648162	0.0186526	membrane associated guanylate kinase, WW and PDZ domain containing 2 [Source:MGI Symbol;Acc:MGI:1354953]
ENSMUSG00000039960	Rhou	0.65078	0.000160906	ras homolog family member U [Source:MGI Symbol;Acc:MGI:1916831]
ENSMUSG00000056413	Adap1	0.652098	0.00372786	ArfGAP with dual PH domains 1 [Source:MGI Symbol;Acc:MGI:2442201]
ENSMUSG00000025422	Agap2	0.65219	0.0220523	ArfGAP with GTPase domain, ankyrin repeat and PH domain 2 [Source:MGI Symbol;Acc:MGI:3580016]
ENSMUSG00000030739	Myh14	0.653349	0.000131922	myosin, heavy polypeptide 14 [Source:MGI Symbol;Acc:MGI:1919210]
ENSMUSG00000033308	Dpyd	0.653943	0.0408	dihydropyrimidine dehydrogenase [Source:MGI Symbol;Acc:MGI:2139667]
ENSMUSG00000079659	Tmem243	0.654184	0.012122	transmembrane protein 243, mitochondrial [Source:MGI Symbol;Acc:MGI:3606159]
ENSMUSG00000043415	Otud1	0.655708	7.16233e-05	OTU domain containing 1 [Source:MGI Symbol;Acc:MGI:1918448]
ENSMUSG00000025207	Sema4g	0.655898	0.0308683	sema domain, immunoglobulin domain (Ig), transmembrane domain (TM) and short cytoplasmic domain, (semaphorin) 4G [Source:MGI Symbol;Acc:MGI:1347047]
ENSMUSG00000033720	Sfxn5	0.656191	1.50509e-05	sideroflexin 5 [Source:MGI Symbol;Acc:MGI:2137681]
ENSMUSG00000026173	Plcd4	0.656743	4.78088e-06	phospholipase C, delta 4 [Source:MGI Symbol;Acc:MGI:107469]
ENSMUSG00000035944	Ttc38	0.657569	0.0212126	tetratricopeptide repeat domain 38 [Source:MGI Symbol;Acc:MGI:2146198]
ENSMUSG00000090626	Tex9	0.657579	0.00143998	testis expressed gene 9 [Source:MGI Symbol;Acc:MGI:1201610]
ENSMUSG00000038756	Ttll6	0.658346	0.0451083	tubulin tyrosine ligase-like family, member 6 [Source:MGI Symbol;Acc:MGI:2683461]
ENSMUSG00000004267	Eno2	0.658426	0.00330994	enolase 2, gamma neuronal [Source:MGI Symbol;Acc:MGI:95394]
ENSMUSG00000032609	Klhdc8b	0.658541	0.000287446	kelch domain containing 8B [Source:MGI Symbol;Acc:MGI:1925517]
ENSMUSG00000072663	Spef2	0.659152	0.020525	sperm flagellar 2 [Source:MGI Symbol;Acc:MGI:2443727]
