# Supplementary material for: RGC-32 Acts as a Hub to Regulate the Transcriptomic Changes Associated With Astrocyte Development and Reactive Astrocytosis
Source: Front Immunol. 2021 Jul 29;12:705308. doi: 10.3389/fimmu.2021.705308 (PMC8358671; doi:10.3389/fimmu.2021.705308)
Supplement: Supplementary file 1 [file DataSheet_1.zip › Supplementary File 5.xlsx]

## Sheet: TGF-b-regulated levels WT > KO
EnsemblID	Gene symbol	Fold change WT/KO	FDR	Description
ENSMUSG00000024598	Fbn2	2.3	2.02e-10	fibrillin 2 [Source:MGI Symbol;Acc:MGI:95490]
ENSMUSG00000073530	Pappa2	2.2	1.33e-05	pappalysin 2 [Source:MGI Symbol;Acc:MGI:3051647]
ENSMUSG00000039883	Lrrc17	2.1	0.033	leucine rich repeat containing 17 [Source:MGI Symbol;Acc:MGI:1921761]
ENSMUSG00000054162	Spock3	2.07	0.00012	sparc/osteonectin, cwcv and kazal-like domains proteoglycan 3 [Source:MGI Symbol;Acc:MGI:1920152]
ENSMUSG00000095562	Erdr1	2.01	2.48e-07	erythroid differentiation regulator 1 [Source:NCBI gene (formerly Entrezgene);Acc:170942]
ENSMUSG00000034205	Loxl2	1.95	0.039	lysyl oxidase-like 2 [Source:MGI Symbol;Acc:MGI:2137913]
ENSMUSG00000025453	Nnt	1.9	1.58e-11	nicotinamide nucleotide transhydrogenase [Source:MGI Symbol;Acc:MGI:109279]
ENSMUSG00000032719	Sbspon	1.86	0.041	somatomedin B and thrombospondin, type 1 domain containing [Source:MGI Symbol;Acc:MGI:2684952]
ENSMUSG00000032243	Itga11	1.8	7.17e-10	integrin alpha 11 [Source:MGI Symbol;Acc:MGI:2442114]
ENSMUSG00000025927	Tfap2b	1.79	0.029	transcription factor AP-2 beta [Source:MGI Symbol;Acc:MGI:104672]
ENSMUSG00000064080	Fbln2	1.79	2.86e-08	fibulin 2 [Source:MGI Symbol;Acc:MGI:95488]
ENSMUSG00000052316	Lrrc15	1.77	0.011	leucine rich repeat containing 15 [Source:MGI Symbol;Acc:MGI:1921738]
ENSMUSG00000031250	Tnmd	1.76	0.007	tenomodulin [Source:MGI Symbol;Acc:MGI:1929885]
ENSMUSG00000028763	Hspg2	1.72	4.27e-15	perlecan (heparan sulfate proteoglycan 2) [Source:MGI Symbol;Acc:MGI:96257]
ENSMUSG00000038872	Zfhx3	1.69	6.65e-05	zinc finger homeobox 3 [Source:MGI Symbol;Acc:MGI:99948]
ENSMUSG00000031561	Tenm3	1.67	6.58e-05	teneurin transmembrane protein 3 [Source:MGI Symbol;Acc:MGI:1345183]
ENSMUSG00000005611	Irag1	1.66	0.049	inositol 1,4,5-triphosphate receptor associated 1 [Source:MGI Symbol;Acc:MGI:1338023]
ENSMUSG00000027204	Fbn1	1.65	3.14e-07	fibrillin 1 [Source:MGI Symbol;Acc:MGI:95489]
ENSMUSG00000031558	Slit2	1.61	7.41e-07	slit guidance ligand 2 [Source:MGI Symbol;Acc:MGI:1315205]
ENSMUSG00000063450	Syne2	1.58	0.011	spectrin repeat containing, nuclear envelope 2 [Source:MGI Symbol;Acc:MGI:2449316]
ENSMUSG00000043903	Zfp469	1.57	0.015	zinc finger protein 469 [Source:MGI Symbol;Acc:MGI:2684868]
ENSMUSG00000056427	Slit3	1.57	2.86e-08	slit guidance ligand 3 [Source:MGI Symbol;Acc:MGI:1315202]
ENSMUSG00000021614	Vcan	1.57	2.87e-09	versican [Source:MGI Symbol;Acc:MGI:102889]
ENSMUSG00000028369	Svep1	1.54	4.21e-06	sushi, von Willebrand factor type A, EGF and pentraxin domain containing 1 [Source:MGI Symbol;Acc:MGI:1928849]
ENSMUSG00000040249	Lrp1	1.53	2.02e-10	low density lipoprotein receptor-related protein 1 [Source:MGI Symbol;Acc:MGI:96828]
ENSMUSG00000053617	Sh3pxd2a	1.52	1.4e-06	SH3 and PX domains 2A [Source:MGI Symbol;Acc:MGI:1298393]
ENSMUSG00000047414	Flrt2	1.51	7.01e-08	fibronectin leucine rich transmembrane protein 2 [Source:MGI Symbol;Acc:MGI:3603594]
ENSMUSG00000027580	Helz2	1.51	0.022	helicase with zinc finger 2, transcriptional coactivator [Source:MGI Symbol;Acc:MGI:2385169]
ENSMUSG00000021950	Anxa8	1.51	0.014	annexin A8 [Source:MGI Symbol;Acc:MGI:1201374]
