# Supplementary material for: RGC-32 Acts as a Hub to Regulate the Transcriptomic Changes Associated With Astrocyte Development and Reactive Astrocytosis
Source: Front Immunol. 2021 Jul 29;12:705308. doi: 10.3389/fimmu.2021.705308 (PMC8358671; doi:10.3389/fimmu.2021.705308)
Supplement: Supplementary file 1 [file DataSheet_1.zip › Supplementary File 6.xlsx]

## Sheet: TGF-b-regulated levels KO > WT
EnsemblID	Gene symbol	Fold change (KO/WT)	FDR	Description
ENSMUSG00000014813	Stc1	3.99	4.27e-06	stanniocalcin 1 [Source:MGI Symbol;Acc:MGI:109131]
ENSMUSG00000073643	Wdfy1	3.18	9.4e-32	WD repeat and FYVE domain containing 1 [Source:MGI Symbol;Acc:MGI:1916618]
ENSMUSG00000073791	Efcab7	2.2	0.003	EF-hand calcium binding domain 7 [Source:MGI Symbol;Acc:MGI:2385199]
ENSMUSG00000003469	Phyhip	1.95	0.021	phytanoyl-CoA hydroxylase interacting protein [Source:MGI Symbol;Acc:MGI:1860417]
ENSMUSG00000056999	Ide	1.7	1.21e-12	insulin degrading enzyme [Source:MGI Symbol;Acc:MGI:96412]
ENSMUSG00000041731	Pgm5	1.7	0.022	phosphoglucomutase 5 [Source:MGI Symbol;Acc:MGI:1925668]
ENSMUSG00000022425	Enpp2	1.61	0.035	ectonucleotide pyrophosphatase/phosphodiesterase 2 [Source:MGI Symbol;Acc:MGI:1321390]
ENSMUSG00000020524	Gria1	1.6	0.014	glutamate receptor, ionotropic, AMPA1 (alpha 1) [Source:MGI Symbol;Acc:MGI:95808]
ENSMUSG00000022122	Ednrb	1.58	0.001	endothelin receptor type B [Source:MGI Symbol;Acc:MGI:102720]
ENSMUSG00000020334	Slc22a4	1.56	0.016	solute carrier family 22 (organic cation transporter), member 4 [Source:MGI Symbol;Acc:MGI:1353479]
ENSMUSG00000055022	Cntn1	1.56	0.045	contactin 1 [Source:MGI Symbol;Acc:MGI:105980]
