# Supplementary material for: RGC-32 Acts as a Hub to Regulate the Transcriptomic Changes Associated With Astrocyte Development and Reactive Astrocytosis
Source: Front Immunol. 2021 Jul 29;12:705308. doi: 10.3389/fimmu.2021.705308 (PMC8358671; doi:10.3389/fimmu.2021.705308)
Supplement: Supplementary file 1 [file DataSheet_1.zip › Supplementary File 7.xlsx]

## Sheet: Basal levels KO > WT
EnsemblID	Gene symbol	Fold change (KO/WT)	FDR	Description
ENSMUSG00000014813	Stc1	4	2.62e-05	stanniocalcin 1 [Source:MGI Symbol;Acc:MGI:109131]
ENSMUSG00000073643	Wdfy1	3.06	7.27e-20	WD repeat and FYVE domain containing 1 [Source:MGI Symbol;Acc:MGI:1916618]
ENSMUSG00000047632	Fgfbp3	1.98	0.004	fibroblast growth factor binding protein 3 [Source:MGI Symbol;Acc:MGI:1919764]
ENSMUSG00000022122	Ednrb	1.65	0.000483	endothelin receptor type B [Source:MGI Symbol;Acc:MGI:102720]
ENSMUSG00000056999	Ide	1.63	1.8e-07	insulin degrading enzyme [Source:MGI Symbol;Acc:MGI:96412]
ENSMUSG00000020334	Slc22a4	1.56	0.006	solute carrier family 22 (organic cation transporter), member 4 [Source:MGI Symbol;Acc:MGI:1353479]
