# Supplementary material for: RGC-32 Acts as a Hub to Regulate the Transcriptomic Changes Associated With Astrocyte Development and Reactive Astrocytosis
Source: Front Immunol. 2021 Jul 29;12:705308. doi: 10.3389/fimmu.2021.705308 (PMC8358671; doi:10.3389/fimmu.2021.705308)
Supplement: Supplementary file 1 [file DataSheet_1.zip › Supplementary File 8.xlsx]

## Sheet: Basal levels WT > KO
EnsemblID	Gene symbol	Fold change WT/KO	FDR	Description
ENSMUSG00000000402	Egfl6	3.35	0.049	EGF-like-domain, multiple 6 [Source:MGI Symbol;Acc:MGI:1858599]
ENSMUSG00000026712	Mrc1	2.11	8.84e-05	mannose receptor, C type 1 [Source:MGI Symbol;Acc:MGI:97142]
ENSMUSG00000031250	Tnmd	1.97	0.006	tenomodulin [Source:MGI Symbol;Acc:MGI:1929885]
ENSMUSG00000116207	Nnt	1.94	8.75e-12	nicotinamide nucleotide transhydrogenase [Source:MGI Symbol;Acc:MGI:109279]
ENSMUSG00000095562	Erdr1	1.84	0.000436	erythroid differentiation regulator 1 [Source:NCBI gene (formerly Entrezgene);Acc:170942]
ENSMUSG00000018339	Gpx3	1.6	0.049	glutathione peroxidase 3 [Source:MGI Symbol;Acc:MGI:105102]
ENSMUSG00000036596	Cpz	1.53	0.018	carboxypeptidase Z [Source:MGI Symbol;Acc:MGI:88487]
ENSMUSG00000032419	Tbx18	1.53	0.022	T-box18 [Source:MGI Symbol;Acc:MGI:1923615]
